# Supplementary material for: Robust multiferroic in interfacial modulation synthesized wafer-scale one-unit-cell of chromium sulfide
Source: Nat Commun. 2024 Jan 24;15:721. doi: 10.1038/s41467-024-44929-5 (PMC10808545; doi:10.1038/s41467-024-44929-5)
Supplement: Supplementary file 3 — Source Data [file 41467_2024_44929_MOESM3_ESM.xlsx]

## Sheet: Figure 1c
Figure 1d
	Parameter x	Parameter y
	0	-0.76193
	0.0885	-0.64765
	0.177	-0.59092
	0.2655	-1.04143
	0.354	-0.9284
	0.44251	-0.66197
	0.53101	-0.50492
	0.61951	-0.98894
	0.70801	-0.80014
	0.79651	-0.55671
	0.88501	-0.66504
	0.97351	-0.69302
	1.06201	-0.74817
	1.15052	-0.62025
	1.23902	-0.64668
	1.32752	-0.61316
	1.41602	-0.73313
	1.50452	-0.70305
	1.59302	-0.80794
	1.68152	-0.51445
	1.77002	-0.41078
	1.85853	-0.36748
	1.94703	-0.36008
	2.03553	-0.64408
	2.12403	-0.4864
	2.21253	-0.54394
	2.30103	-0.6863
	2.38953	-0.64747
	2.47803	-0.577
	2.56653	-0.6259
	2.65504	-0.72861
	2.74354	-0.66948
	2.83204	-0.46935
	2.92054	-0.60452
	3.00904	-0.67361
	3.09754	-0.55808
	3.18604	-0.35076
	3.27454	-0.51164
	3.36305	-0.55222
	3.45155	-0.5827
	3.54005	-0.47248
	3.62855	-0.4322
	3.71705	-0.66426
	3.80555	-0.41365
	3.89405	-0.36712
	3.98255	-0.48606
	4.07105	-0.68128
	4.15956	-0.25708
	4.24806	-0.58926
	4.33656	-0.58738
	4.42506	-0.4887
	4.51356	-0.39087
	4.60206	-0.62855
	4.69056	-0.36701
	4.77906	-0.40467
	4.86757	-0.45025
	4.95607	-0.63902
	5.04457	-0.61143
	5.13307	-0.33885
	5.22157	-0.35852
	5.31007	-0.58371
	5.39857	-0.49961
	5.48707	-0.29833
	5.57557	-0.32152
	5.66408	-0.55629
	5.75258	-0.48198
	5.84108	-0.43597
	5.92958	-0.75524
	6.01808	-0.55926
	6.10658	-0.51794
	6.19508	-0.21331
	6.28358	0.08371
	6.37208	0.51936
	6.46059	1.13973
	6.54909	1.04525
	6.63759	0.9926
	6.72609	1.18379
	6.81459	1.34105
	6.90309	1.31244
	6.99159	1.52112
	7.08009	1.43964
	7.1686	1.64915
	7.2571	1.2643
	7.3456	1.45206
	7.4341	1.55187
	7.5226	1.46249
	7.6111	1.42795
	7.6996	1.33326
	7.7881	1.28883
	7.8766	1.16625
	7.96511	1.34828
	8.05361	1.53208
	8.14211	1.44394
	8.23061	1.20501
	8.31911	0.72422
	8.40761	0.3883
	8.49611	0.05685
	8.58461	-0.44361
	8.67312	-0.42247
	8.76162	-0.42559
	8.85012	-0.81438
	8.93862	-0.66149
	9.02712	-0.36352
	9.11562	-0.40628
	9.20412	-0.24299
	9.29262	0.85777
	9.38112	1.32526
	9.46963	1.4437
	9.55813	1.14785
	9.64663	1.47953
	9.73513	1.30636
	9.82363	1.38672
	9.91213	1.33126
	10.0006	1.41089
	10.0891	1.28383
	10.1776	1.35295
	10.2661	1.47659
	10.3546	1.3921
	10.4431	1.52084
	10.5316	1.44478
	10.6201	1.48008
	10.7086	1.38289
	10.7971	1.57355
	10.8856	1.36407
	10.9741	1.55745
	11.0626	1.63104
	11.1511	1.68808
	11.2396	1.18668
	11.3282	1.35778
	11.4167	1.36831
	11.5052	1.5955
	11.5937	1.40673
	11.6822	1.3645
	11.7707	1.27105
	11.8592	1.31759
	11.9477	1.21269
	12.0362	1.36381
	12.1247	1.34208
	12.2132	1.36748
	12.3017	1.25947
	12.3902	1.15582
	12.4787	1.25127
	12.5672	1.38876
	12.6557	1.40355
	12.7442	1.23049
	12.8327	1.39379
	12.9212	1.36154
	13.0097	1.64067
	13.0982	1.09983
	13.1867	1.05343
	13.2752	0.96873
	13.3637	0.99143
	13.4522	1.14838
	13.5407	1.07492
	13.6292	1.13529
	13.7177	1.12531
	13.8062	1.24531
	13.8947	1.44514
	13.9832	1.46867
	14.0717	1.26138
	14.1602	1.22913
	14.2487	1.21925

## Sheet: Figure 1d
Figure 1d
	Parameter x	Parameter y	Parameter x	Parameter y
	θ (degree)	Count	θ (degree)	Count
	84	8	83.9	4.93535
	84.1	32	83.9013	4.94257
	84.2	44	83.9026	4.95006
	84.3	80	83.9039	4.95783
	84.4	40	83.9052	4.96588
	84.5	25	83.9065	4.97423
	84.6	12	83.9078	4.98288
	84.7	10	83.9091	4.99185
	84.8	5	83.9104	5.00115
			83.9117	5.01078
			83.913	5.02076
			83.9143	5.03109
			83.9156	5.0418
			83.9169	5.05288
			83.9182	5.06436
			83.9195	5.07624
			83.9208	5.08853
			83.9221	5.10126
			83.9234	5.11442
			83.9247	5.12805
			83.926	5.14214
			83.9273	5.15671
			83.9286	5.17178
			83.9299	5.18736
			83.9312	5.20347
			83.9325	5.22011
			83.9338	5.23732
			83.9351	5.25509
			83.9364	5.27346
			83.9377	5.29243
			83.939	5.31202
			83.9403	5.33225
			83.9416	5.35314
			83.9429	5.37471
			83.9442	5.39697
			83.9455	5.41993
			83.9468	5.44364
			83.9481	5.46809
			83.9494	5.49331
			83.9507	5.51932
			83.952	5.54614
			83.9534	5.5738
			83.9547	5.60231
			83.956	5.63169
			83.9573	5.66198
			83.9586	5.69318
			83.9599	5.72532
			83.9612	5.75843
			83.9625	5.79253
			83.9638	5.82765
			83.9651	5.8638
			83.9664	5.90102
			83.9677	5.93932
			83.969	5.97874
			83.9703	6.01929
			83.9716	6.06102
			83.9729	6.10393
			83.9742	6.14807
			83.9755	6.19345
			83.9768	6.24011
			83.9781	6.28807
			83.9794	6.33736
			83.9807	6.38801
			83.982	6.44006
			83.9833	6.49352
			83.9846	6.54843
			83.9859	6.60482
			83.9872	6.66272
			83.9885	6.72216
			83.9898	6.78318
			83.9911	6.8458
			83.9924	6.91005
			83.9937	6.97597
			83.995	7.04359
			83.9963	7.11295
			83.9976	7.18406
			83.9989	7.25698
			84	7.32011
			84.0002	7.33173
			84.0015	7.40834
			84.0028	7.48685
			84.0041	7.5673
			84.0054	7.64971
			84.0067	7.73412
			84.008	7.82057
			84.0093	7.90909
			84.0106	7.99971
			84.0119	8.09247
			84.0132	8.18741
			84.0145	8.28456
			84.0158	8.38395
			84.0171	8.48562
			84.0184	8.5896
			84.0197	8.69593
			84.021	8.80465
			84.0223	8.91578
			84.0236	9.02937
			84.0249	9.14545
			84.0262	9.26405
			84.0275	9.38521
			84.0288	9.50896
			84.0301	9.63533
			84.0314	9.76437
			84.0327	9.8961
			84.034	10.0306
			84.0353	10.1678
			84.0366	10.3078
			84.0379	10.4506
			84.0392	10.5963
			84.0405	10.7449
			84.0418	10.8964
			84.0431	11.0509
			84.0444	11.2083
			84.0457	11.3688
			84.047	11.5322
			84.0483	11.6988
			84.0496	11.8685
			84.051	12.0413
			84.0523	12.2172
			84.0536	12.3963
			84.0549	12.5786
			84.0562	12.7642
			84.0575	12.953
			84.0588	13.1451
			84.0601	13.3405
			84.0614	13.5392
			84.0627	13.7412
			84.064	13.9466
			84.0653	14.1554
			84.0666	14.3676
			84.0679	14.5832
			84.0692	14.8022
			84.0705	15.0247
			84.0718	15.2506
			84.0731	15.48
			84.0744	15.7128
			84.0757	15.9492
			84.077	16.189
			84.0783	16.4324
			84.0796	16.6792
			84.0809	16.9296
			84.0822	17.1835
			84.0835	17.4409
			84.0848	17.7018
			84.0861	17.9662
			84.0874	18.2342
			84.0887	18.5056
			84.09	18.7806
			84.0913	19.059
			84.0926	19.3409
			84.0939	19.6263
			84.0952	19.9152
			84.0965	20.2075
			84.0978	20.5032
			84.0991	20.8024
			84.1	21.0115
			84.1004	21.1049
			84.1017	21.4108
			84.103	21.7201
			84.1043	22.0326
			84.1056	22.3485
			84.1069	22.6676
			84.1082	22.9899
			84.1095	23.3155
			84.1108	23.6442
			84.1121	23.976
			84.1134	24.3109
			84.1147	24.6489
			84.116	24.9899
			84.1173	25.3338
			84.1186	25.6807
			84.1199	26.0304
			84.1212	26.3829
			84.1225	26.7382
			84.1238	27.0961
			84.1251	27.4568
			84.1264	27.82
			84.1277	28.1857
			84.129	28.5539
			84.1303	28.9245
			84.1316	29.2974
			84.1329	29.6726
			84.1342	30.0499
			84.1355	30.4294
			84.1368	30.8109
			84.1381	31.1944
			84.1394	31.5798
			84.1407	31.9669
			84.142	32.3558
			84.1433	32.7463
			84.1446	33.1383
			84.1459	33.5318
			84.1472	33.9267
			84.1486	34.3228
			84.1499	34.7201
			84.1512	35.1185
			84.1525	35.5179
			84.1538	35.9181
			84.1551	36.3192
			84.1564	36.7209
			84.1577	37.1231
			84.159	37.5259
			84.1603	37.929
			84.1616	38.3323
			84.1629	38.7358
			84.1642	39.1393
			84.1655	39.5427
			84.1668	39.946
			84.1681	40.3488
			84.1694	40.7513
			84.1707	41.1532
			84.172	41.5544
			84.1733	41.9549
			84.1746	42.3544
			84.1759	42.7529
			84.1772	43.1501
			84.1785	43.5462
			84.1798	43.9408
			84.1811	44.3338
			84.1824	44.7253
			84.1837	45.1149
			84.185	45.5025
			84.1863	45.8882
			84.1876	46.2717
			84.1889	46.6528
			84.1902	47.0316
			84.1915	47.4077
			84.1928	47.7812
			84.1941	48.1519
			84.1954	48.5196
			84.1967	48.8842
			84.198	49.2457
			84.1993	49.6038
			84.2	49.7952
			84.2006	49.9584
			84.2019	50.3095
			84.2032	50.6568
			84.2045	51.0003
			84.2058	51.3398
			84.2071	51.6753
			84.2084	52.0065
			84.2097	52.3334
			84.211	52.6559
			84.2123	52.9737
			84.2136	53.2869
			84.2149	53.5952
			84.2162	53.8986
			84.2175	54.1969
			84.2188	54.4901
			84.2201	54.778
			84.2214	55.0605
			84.2227	55.3375
			84.224	55.6089
			84.2253	55.8746
			84.2266	56.1344
			84.2279	56.3884
			84.2292	56.6363
			84.2305	56.8781
			84.2318	57.1136
			84.2331	57.3429
			84.2344	57.5657
			84.2357	57.782
			84.237	57.9918
			84.2383	58.1949
			84.2396	58.3912
			84.2409	58.5808
			84.2422	58.7634
			84.2435	58.939
			84.2448	59.1075
			84.2462	59.269
			84.2475	59.4232
			84.2488	59.5702
			84.2501	59.7099
			84.2514	59.8422
			84.2527	59.9671
			84.254	60.0844
			84.2553	60.1943
			84.2566	60.2966
			84.2579	60.3913
			84.2592	60.4783
			84.2605	60.5576
			84.2618	60.6292
			84.2631	60.693
			84.2644	60.7491
			84.2657	60.7973
			84.267	60.8377
			84.2683	60.8703
			84.2696	60.895
			84.2709	60.9119
			84.2722	60.9208
			84.2735	60.9219
			84.2748	60.9151
			84.2761	60.9004
			84.2774	60.8779
			84.2787	60.8475
			84.28	60.8092
			84.2813	60.7632
			84.2826	60.7093
			84.2839	60.6476
			84.2852	60.5781
			84.2865	60.5009
			84.2878	60.416
			84.2891	60.3235
			84.2904	60.2233
			84.2917	60.1155
			84.293	60.0002
			84.2943	59.8773
			84.2956	59.7471
			84.2969	59.6095
			84.2982	59.4645
			84.2995	59.3122
			84.3	59.2517
			84.3008	59.1527
			84.3021	58.9862
			84.3034	58.8125
			84.3047	58.6318
			84.306	58.4442
			84.3073	58.2497
			84.3086	58.0485
			84.3099	57.8405
			84.3112	57.626
			84.3125	57.4049
			84.3138	57.1774
			84.3151	56.9436
			84.3164	56.7035
			84.3177	56.4573
			84.319	56.205
			84.3203	55.9468
			84.3216	55.6827
			84.3229	55.4129
			84.3242	55.1374
			84.3255	54.8564
			84.3268	54.57
			84.3281	54.2783
			84.3294	53.9813
			84.3307	53.6793
			84.332	53.3723
			84.3333	53.0605
			84.3346	52.7439
			84.3359	52.4228
			84.3372	52.0971
			84.3385	51.767
			84.3398	51.4327
			84.3411	51.0943
			84.3424	50.7519
			84.3437	50.4056
			84.3451	50.0555
			84.3464	49.7019
			84.3477	49.3447
			84.349	48.9842
			84.3503	48.6204
			84.3516	48.2535
			84.3529	47.8837
			84.3542	47.511
			84.3555	47.1355
			84.3568	46.7575
			84.3581	46.377
			84.3594	45.9941
			84.3607	45.6091
			84.362	45.2219
			84.3633	44.8328
			84.3646	44.4419
			84.3659	44.0493
			84.3672	43.6551
			84.3685	43.2595
			84.3698	42.8625
			84.3711	42.4643
			84.3724	42.0651
			84.3737	41.6649
			84.375	41.2639
			84.3763	40.8622
			84.3776	40.4599
			84.3789	40.0571
			84.3802	39.6539
			84.3815	39.2505
			84.3828	38.8471
			84.3841	38.4436
			84.3854	38.0401
			84.3867	37.637
			84.388	37.2341
			84.3893	36.8317
			84.3906	36.4298
			84.3919	36.0286
			84.3932	35.6281
			84.3945	35.2285
			84.3958	34.8299
			84.3971	34.4322
			84.3984	34.0358
			84.3997	33.6405
			84.4	33.5495
			84.401	33.2467
			84.4023	32.8542
			84.4036	32.4633
			84.4049	32.0739
			84.4062	31.6863
			84.4075	31.3004
			84.4088	30.9164
			84.4101	30.5344
			84.4114	30.1543
			84.4127	29.7764
			84.414	29.4006
			84.4153	29.027
			84.4166	28.6558
			84.4179	28.287
			84.4192	27.9205
			84.4205	27.5566
			84.4218	27.1953
			84.4231	26.8366
			84.4244	26.4806
			84.4257	26.1273
			84.427	25.7768
			84.4283	25.4291
			84.4296	25.0844
			84.4309	24.7426
			84.4322	24.4038
			84.4335	24.068
			84.4348	23.7354
			84.4361	23.4058
			84.4374	23.0794
			84.4387	22.7561
			84.44	22.4361
			84.4413	22.1194
			84.4426	21.8059
			84.4439	21.4957
			84.4453	21.1889
			84.4466	20.8854
			84.4479	20.5854
			84.4492	20.2887
			84.4505	19.9954
			84.4518	19.7056
			84.4531	19.4193
			84.4544	19.1364
			84.4557	18.857
			84.457	18.5811
			84.4583	18.3087
			84.4596	18.0397
			84.4609	17.7743
			84.4622	17.5125
			84.4635	17.2541
			84.4648	16.9992
			84.4661	16.7479
			84.4674	16.5001
			84.4687	16.2557
			84.47	16.0149
			84.4713	15.7776
			84.4726	15.5438
			84.4739	15.3135
			84.4752	15.0866
			84.4765	14.8632
			84.4778	14.6432
			84.4791	14.4267
			84.4804	14.2136
			84.4817	14.0038
			84.483	13.7975
			84.4843	13.5945
			84.4856	13.3949
			84.4869	13.1986
			84.4882	13.0056
			84.4895	12.8159
			84.4908	12.6295
			84.4921	12.4463
			84.4934	12.2663
			84.4947	12.0894
			84.496	11.9158
			84.4973	11.7453
			84.4986	11.5779
			84.4999	11.4135
			84.5	11.401
			84.5012	11.2522
			84.5025	11.094
			84.5038	10.9387
			84.5051	10.7864
			84.5064	10.637
			84.5077	10.4905
			84.509	10.3469
			84.5103	10.2061
			84.5116	10.0681
			84.5129	9.93289
			84.5142	9.80041
			84.5155	9.67064
			84.5168	9.54353
			84.5181	9.41906
			84.5194	9.29719
			84.5207	9.17789
			84.522	9.06112
			84.5233	8.94685
			84.5246	8.83504
			84.5259	8.72566
			84.5272	8.61867
			84.5285	8.51405
			84.5298	8.41174
			84.5311	8.31173
			84.5324	8.21397
			84.5337	8.11843
			84.535	8.02507
			84.5363	7.93386
			84.5376	7.84476
			84.5389	7.75775
			84.5402	7.67278
			84.5415	7.58982
			84.5428	7.50884
			84.5441	7.42979
			84.5455	7.35266
			84.5468	7.2774
			84.5481	7.20398
			84.5494	7.13237
			84.5507	7.06254
			84.552	6.99444
			84.5533	6.92806
			84.5546	6.86335
			84.5559	6.80028
			84.5572	6.73883
			84.5585	6.67895
			84.5598	6.62063
			84.5611	6.56383
			84.5624	6.50851
			84.5637	6.45465
			84.565	6.40222
			84.5663	6.35119
			84.5676	6.30152
			84.5689	6.2532
			84.5702	6.20618
			84.5715	6.16045
			84.5728	6.11598
			84.5741	6.07273
			84.5754	6.03068
			84.5767	5.9898
			84.578	5.95007
			84.5793	5.91147
			84.5806	5.87395
			84.5819	5.83751
			84.5832	5.80211
			84.5845	5.76773
			84.5858	5.73435
			84.5871	5.70195
			84.5884	5.67049
			84.5897	5.63995
			84.591	5.61032
			84.5923	5.58157
			84.5936	5.55368
			84.5949	5.52663
			84.5962	5.5004
			84.5975	5.47496
			84.5988	5.4503
			84.6	5.42821
			84.6001	5.42639
			84.6014	5.40323
			84.6027	5.38077
			84.604	5.35902
			84.6053	5.33795
			84.6066	5.31754
			84.6079	5.29777
			84.6092	5.27863
			84.6105	5.2601
			84.6118	5.24216
			84.6131	5.2248
			84.6144	5.208
			84.6157	5.19175
			84.617	5.17602
			84.6183	5.16081
			84.6196	5.1461
			84.6209	5.13188
			84.6222	5.11813
			84.6235	5.10484
			84.6248	5.092
			84.6261	5.07958
			84.6274	5.06759
			84.6287	5.056
			84.63	5.04481
			84.6313	5.034
			84.6326	5.02357
			84.6339	5.01349
			84.6352	5.00377
			84.6365	4.99438
			84.6378	4.98532
			84.6391	4.97658
			84.6404	4.96815
			84.6417	4.96002
			84.643	4.95217
			84.6443	4.94461
			84.6457	4.93732
			84.647	4.93029
			84.6483	4.92351
			84.6496	4.91698
			84.6509	4.91069
			84.6522	4.90463
			84.6535	4.8988
			84.6548	4.89317
			84.6561	4.88776
			84.6574	4.88255
			84.6587	4.87753
			84.66	4.8727
			84.6613	4.86805
			84.6626	4.86358
			84.6639	4.85928
			84.6652	4.85514
			84.6665	4.85116
			84.6678	4.84733
			84.6691	4.84365
			84.6704	4.84011
			84.6717	4.83671
			84.673	4.83344
			84.6743	4.8303
			84.6756	4.82728
			84.6769	4.82438
			84.6782	4.8216
			84.6795	4.81892
			84.6808	4.81636
			84.6821	4.81389
			84.6834	4.81152
			84.6847	4.80925
			84.686	4.80707
			84.6873	4.80498
			84.6886	4.80298
			84.6899	4.80105
			84.6912	4.79921
			84.6925	4.79744
			84.6938	4.79574
			84.6951	4.79412
			84.6964	4.79256
			84.6977	4.79107
			84.699	4.78964
			84.7	4.78858
			84.7003	4.78827
			84.7016	4.78695
			84.7029	4.78569
			84.7042	4.78449
			84.7055	4.78334
			84.7068	4.78223
			84.7081	4.78118
			84.7094	4.78017
			84.7107	4.7792
			84.712	4.77827
			84.7133	4.77739
			84.7146	4.77654
			84.7159	4.77573
			84.7172	4.77496
			84.7185	4.77422
			84.7198	4.77351
			84.7211	4.77283
			84.7224	4.77218
			84.7237	4.77157
			84.725	4.77098
			84.7263	4.77041
			84.7276	4.76988
			84.7289	4.76936
			84.7302	4.76887
			84.7315	4.7684
			84.7328	4.76796
			84.7341	4.76753
			84.7354	4.76712
			84.7367	4.76673
			84.738	4.76636
			84.7393	4.76601
			84.7406	4.76567
			84.7419	4.76535
			84.7432	4.76504
			84.7445	4.76475
			84.7459	4.76447
			84.7472	4.76421
			84.7485	4.76396
			84.7498	4.76372
			84.7511	4.76349
			84.7524	4.76327
			84.7536	4.76306
			84.7549	4.76286
			84.7563	4.76267
			84.7576	4.7625
			84.7589	4.76232
			84.7602	4.76216
			84.7615	4.76201
			84.7628	4.76186
			84.7641	4.76172
			84.7654	4.76159
			84.7667	4.76146
			84.768	4.76134
			84.7693	4.76123
			84.7706	4.76112
			84.7719	4.76102
			84.7732	4.76092
			84.7745	4.76082
			84.7758	4.76074
			84.7771	4.76065
			84.7784	4.76057
			84.7797	4.7605
			84.781	4.76043
			84.7823	4.76036
			84.7836	4.76029
			84.7849	4.76023
			84.7862	4.76017
			84.7875	4.76012
			84.7888	4.76006
			84.7901	4.76002
			84.7914	4.75997
			84.7927	4.75992
			84.794	4.75988
			84.7953	4.75984
			84.7966	4.7598
			84.7979	4.75977
			84.7992	4.75973
			84.8	4.75971
			84.8005	4.7597
			84.8018	4.75967
			84.8031	4.75964
			84.8044	4.75961
			84.8057	4.75959
			84.807	4.75956
			84.8083	4.75954
			84.8096	4.75952
			84.8109	4.7595
			84.8122	4.75948
			84.8135	4.75946
			84.8148	4.75944
			84.8161	4.75942
			84.8174	4.75941
			84.8187	4.75939
			84.82	4.75938
			84.8213	4.75937
			84.8226	4.75935
			84.8239	4.75934
			84.8252	4.75933
			84.8265	4.75932
			84.8278	4.75931
			84.8291	4.7593
			84.8304	4.75929
			84.8317	4.75928
			84.833	4.75928
			84.8343	4.75927
			84.8356	4.75926
			84.8369	4.75925
			84.8382	4.75925
			84.8395	4.75924
			84.8408	4.75924
			84.8421	4.75923
			84.8434	4.75923
			84.8447	4.75922
			84.8461	4.75922
			84.8474	4.75921
			84.8487	4.75921
			84.85	4.75921
			84.8512	4.7592
			84.8525	4.7592
			84.8538	4.7592
			84.8552	4.75919
			84.8565	4.75919
			84.8578	4.75919
			84.8591	4.75918
			84.8604	4.75918
			84.8617	4.75918
			84.863	4.75918
			84.8643	4.75918
			84.8656	4.75917
			84.8669	4.75917
			84.8682	4.75917
			84.8695	4.75917
			84.8708	4.75917
			84.8721	4.75917
			84.8734	4.75917
			84.8747	4.75916
			84.876	4.75916
			84.8773	4.75916
			84.8786	4.75916
			84.8799	4.75916
			84.8812	4.75916
			84.8825	4.75916
			84.8838	4.75916
			84.8851	4.75916
			84.8864	4.75916
			84.8877	4.75916
			84.889	4.75916
			84.8903	4.75916
			84.8916	4.75915
			84.8929	4.75915
			84.8942	4.75915
			84.8955	4.75915
			84.8968	4.75915
			84.8981	4.75915
			84.8994	4.75915
			84.9007	4.75915
			84.902	4.75915
			84.9033	4.75915
			84.9046	4.75915
			84.9059	4.75915
			84.9072	4.75915
			84.9085	4.75915
			84.9098	4.75915
			84.9111	4.75915
			84.9124	4.75915
			84.9137	4.75915
			84.915	4.75915
			84.9163	4.75915
			84.9176	4.75915
			84.9189	4.75915
			84.9202	4.75915
			84.9215	4.75915
			84.9228	4.75915
			84.9241	4.75915
			84.9254	4.75915
			84.9267	4.75915
			84.928	4.75915
			84.9293	4.75915
			84.9306	4.75915
			84.9319	4.75915
			84.9332	4.75915
			84.9345	4.75915
			84.9358	4.75915
			84.9371	4.75915
			84.9384	4.75915
			84.9397	4.75915
			84.941	4.75915
			84.9423	4.75915
			84.9436	4.75915
			84.9449	4.75915
			84.9463	4.75915
			84.9476	4.75915
			84.9488	4.75915
			84.9501	4.75915
			84.9514	4.75915
			84.9527	4.75915
			84.954	4.75915
			84.9554	4.75915
			84.9567	4.75915
			84.958	4.75915
			84.9593	4.75915
			84.9606	4.75915
			84.9619	4.75915
			84.9632	4.75915
			84.9645	4.75915
			84.9658	4.75915
			84.9671	4.75915
			84.9684	4.75915
			84.9697	4.75915
			84.971	4.75915
			84.9723	4.75915
			84.9736	4.75915
			84.9749	4.75915
			84.9762	4.75915
			84.9775	4.75915
			84.9788	4.75915
			84.9801	4.75915
			84.9814	4.75915
			84.9827	4.75915
			84.984	4.75915
			84.9853	4.75915
			84.9866	4.75915
			84.9879	4.75915
			84.9892	4.75915
			84.9905	4.75915
			84.9918	4.75915
			84.9931	4.75915
			84.9944	4.75915
			84.9957	4.75915
			84.997	4.75915
			84.9983	4.75915
			84.9996	4.75915
			85.0009	4.75915
			85.0022	4.75915
			85.0035	4.75915
			85.0048	4.75915
			85.0061	4.75915
			85.0074	4.75915
			85.0087	4.75915
			85.01	4.75915
			85.0113	4.75915
			85.0126	4.75915
			85.0139	4.75915
			85.0152	4.75915
			85.0165	4.75915
			85.0178	4.75915
			85.0191	4.75915
			85.0204	4.75915
			85.0217	4.75915
			85.023	4.75915
			85.0243	4.75915
			85.0256	4.75915
			85.0269	4.75915
			85.0282	4.75915
			85.0295	4.75915
			85.0308	4.75915
			85.0321	4.75915
			85.0334	4.75915
			85.0347	4.75915
			85.036	4.75915
			85.0373	4.75915
			85.0386	4.75915
			85.0399	4.75915
			85.0412	4.75915
			85.0425	4.75915
			85.0438	4.75915
			85.0452	4.75915
			85.0464	4.75915
			85.0477	4.75915
			85.049	4.75915
			85.0503	4.75915
			85.0516	4.75915
			85.0529	4.75915
			85.0542	4.75915
			85.0556	4.75915
			85.0569	4.75915
			85.0582	4.75915
			85.0595	4.75915
			85.0608	4.75915
			85.0621	4.75915
			85.0634	4.75915
			85.0647	4.75915
			85.066	4.75915
			85.0673	4.75915
			85.0686	4.75915
			85.0699	4.75915
			85.0712	4.75915
			85.0725	4.75915
			85.0738	4.75915
			85.0751	4.75915
			85.0764	4.75915
			85.0777	4.75915
			85.079	4.75915
			85.0803	4.75915
			85.0816	4.75915
			85.0829	4.75915
			85.0842	4.75915
			85.0855	4.75915
			85.0868	4.75915
			85.0881	4.75915
			85.0894	4.75915
			85.0907	4.75915
			85.092	4.75915
			85.0933	4.75915
			85.0946	4.75915
			85.0959	4.75915
			85.0972	4.75915
			85.0985	4.75915
			85.0998	4.75915
			85.1011	4.75915
			85.1024	4.75915
			85.1037	4.75915
			85.105	4.75915
			85.1063	4.75915
			85.1076	4.75915
			85.1089	4.75915
			85.1102	4.75915
			85.1115	4.75915
			85.1128	4.75915
			85.1141	4.75915
			85.1154	4.75915
			85.1167	4.75915
			85.118	4.75915
			85.1193	4.75915
			85.1206	4.75915
			85.1219	4.75915
			85.1232	4.75915
			85.1245	4.75915
			85.1258	4.75915
			85.1271	4.75915
			85.1284	4.75915
			85.1297	4.75915
			85.131	4.75915
			85.1323	4.75915
			85.1336	4.75915
			85.1349	4.75915
			85.1362	4.75915
			85.1375	4.75915
			85.1388	4.75915
			85.1401	4.75915
			85.1414	4.75915
			85.1427	4.75915
			85.144	4.75915
			85.1453	4.75915
			85.1466	4.75915
			85.1479	4.75915
			85.1492	4.75915
			85.1505	4.75915
			85.1518	4.75915
			85.1531	4.75915
			85.1544	4.75915
			85.1558	4.75915
			85.1571	4.75915
			85.1584	4.75915
			85.1597	4.75915
			85.161	4.75915
			85.1623	4.75915
			85.1636	4.75915
			85.1649	4.75915
			85.1662	4.75915
			85.1675	4.75915
			85.1688	4.75915
			85.1701	4.75915
			85.1714	4.75915
			85.1727	4.75915
			85.174	4.75915
			85.1753	4.75915
			85.1766	4.75915
			85.1779	4.75915
			85.1792	4.75915
			85.1805	4.75915
			85.1818	4.75915
			85.1831	4.75915
			85.1857	4.75915
			85.1883	4.75915
			85.1896	4.75915
			85.2	4.75915

## Sheet: Figure 1e
Figure 1e
	Parameter x	Parameter y	Parameter y	Parameter y
	Binding energy (eV)	Intensity (a.u.)	Intensity (a.u.)	Intensity (a.u.)
	592.3	8530.74	8494.29	8494.29
	592.25	8618.82	8474.55	8474.55
	592.2	8374.49	8469.99	8469.99
	592.15	8355.12	8463.09	8463.09
	592.1	8485.59	8458.23	8458.24
	592.05	8600.96	8457.71	8457.72
	592	8356.12	8446.2	8446.2
	591.95	8438.07	8439.85	8439.85
	591.9	8407.87	8439.75	8439.76
	591.85	8414.56	8438.67	8438.68
	591.8	8471.05	8437	8437.01
	591.75	8396.06	8435.4	8435.41
	591.7	8538.43	8434.16	8434.17
	591.65	8638.62	8431.96	8431.97
	591.6	8501.64	8429.29	8429.3
	591.55	8446.8	8426.53	8426.54
	591.5	8486.17	8423.44	8423.45
	591.45	8601.69	8420.48	8420.5
	591.4	8541.03	8417.01	8417.03
	591.35	8404.86	8413.92	8413.94
	591.3	8473.66	8411.09	8411.11
	591.25	8404.14	8407.74	8407.77
	591.2	8502.69	8404.19	8404.23
	591.15	8402.31	8401.04	8401.07
	591.1	8534.11	8398.9	8398.94
	591.05	8613.62	8397.72	8397.76
	591	8468.68	8396.17	8396.22
	590.95	8343.79	8394.85	8394.91
	590.9	8292.23	8393.52	8393.59
	590.85	8262.06	8392.52	8392.59
	590.8	8491.21	8391.66	8391.75
	590.75	8394.43	8390.89	8390.98
	590.7	8395.74	8390.79	8390.89
	590.65	8399.27	8390.64	8390.77
	590.6	8352.99	8390.05	8390.19
	590.55	8504.49	8387.97	8388.13
	590.5	8422.3	8384.97	8385.14
	590.45	8440.14	8381.46	8381.66
	590.4	8438.29	8377.69	8377.91
	590.35	8617.49	8373.02	8373.27
	590.3	8444	8368.06	8368.33
	590.25	8571.67	8362.66	8362.98
	590.2	8413.58	8357.26	8357.6
	590.15	8558.74	8351.88	8352.27
	590.1	8416.64	8347.1	8347.54
	590.05	8397.4	8342.76	8343.24
	590	8452.89	8340.41	8340.96
	589.95	8359.65	8338.16	8338.77
	589.9	8253.27	8336.18	8336.86
	589.85	8291.64	8334.47	8335.22
	589.8	8124.29	8333.59	8334.43
	589.75	8399.89	8332.53	8333.47
	589.7	8488.28	8331.23	8332.28
	589.65	8333.17	8330.05	8331.21
	589.6	8353.98	8329.88	8331.16
	589.55	8449.87	8329.65	8331.07
	589.5	8438.7	8329.4	8330.98
	589.45	8414.49	8328.98	8330.74
	589.4	8122.71	8328.58	8330.52
	589.35	8211.62	8328.25	8330.4
	589.3	8325.76	8327.84	8330.22
	589.25	8474.32	8327.33	8329.95
	589.2	8357.44	8326.85	8329.75
	589.15	8323.41	8326.47	8329.66
	589.1	8491.29	8326.13	8329.66
	589.05	8567.89	8325.69	8329.57
	589	8360.61	8325.16	8329.43
	588.95	8228.57	8324.6	8329.3
	588.9	8298.28	8324.13	8329.3
	588.85	8337.98	8323.61	8329.29
	588.8	8401.39	8323.07	8329.3
	588.75	8358.05	8322.55	8329.38
	588.7	8284.58	8322.03	8329.52
	588.65	8443.51	8321.55	8329.76
	588.6	8367.35	8321.06	8330.04
	588.55	8416.65	8320.52	8330.34
	588.5	8575.92	8319.89	8330.62
	588.45	8235.3	8319.2	8330.92
	588.4	8264.19	8318.48	8331.27
	588.35	8375.22	8317.71	8331.65
	588.3	8540.58	8316.86	8332.05
	588.25	8497.2	8315.97	8332.51
	588.2	8409.83	8315.06	8333.05
	588.15	8394.87	8314.35	8333.91
	588.1	8581.52	8313.64	8334.89
	588.05	8444.42	8312.84	8335.91
	588	8452.72	8311.96	8336.99
	587.95	8114.93	8311.12	8338.24
	587.9	8232.78	8310.3	8339.68
	587.85	8423.24	8309.5	8341.3
	587.8	8553.51	8308.75	8343.14
	587.75	8442.04	8307.98	8345.14
	587.7	8429.3	8307.24	8347.38
	587.65	8346.31	8306.61	8349.92
	587.6	8285.34	8305.82	8352.52
	587.55	8605.05	8305.01	8355.33
	587.5	8349.83	8304.22	8358.4
	587.45	8227.05	8303.47	8361.75
	587.4	8419.04	8302.72	8365.37
	587.35	8272.09	8301.89	8369.19
	587.3	8372.27	8301.02	8373.25
	587.25	8447.94	8300.04	8377.51
	587.2	8423.54	8299.11	8382.13
	587.15	8590.49	8298.15	8387.06
	587.1	8420.97	8297.06	8392.19
	587.05	8497.23	8295.91	8397.61
	587	8478.88	8294.69	8403.34
	586.95	8390.69	8293.39	8409.37
	586.9	8510.94	8292.07	8415.78
	586.85	8522.23	8290.82	8422.66
	586.8	8393.81	8289.64	8430.03
	586.75	8526.94	8288.4	8437.78
	586.7	8473.3	8287.19	8446
	586.65	8259.85	8285.99	8454.69
	586.6	8415.89	8284.66	8463.72
	586.55	8531.84	8283.36	8473.26
	586.5	8423.93	8282.1	8483.31
	586.45	8432.6	8280.81	8493.84
	586.4	8638.14	8279.59	8504.94
	586.35	8425.2	8278.31	8516.48
	586.3	8430.04	8276.88	8528.4
	586.25	8433.11	8275.38	8540.75
	586.2	8356.7	8273.87	8553.61
	586.15	8586.21	8272.34	8566.97
	586.1	8553.36	8270.73	8580.77
	586.05	8550.82	8269.15	8595.1
	586	8530.66	8267.51	8609.89
	585.95	8445.17	8265.89	8625.18
	585.9	8582.28	8264.23	8640.93
	585.85	8553.04	8262.4	8656.98
	585.8	8522.34	8260.5	8673.43
	585.75	8381.6	8258.49	8690.19
	585.7	8479.28	8256.31	8707.21
	585.65	8713.8	8254.01	8724.51
	585.6	8687.47	8251.53	8741.99
	585.55	8782.92	8248.98	8759.74
	585.5	8892.25	8246.25	8777.62
	585.45	8740.22	8243.32	8795.57
	585.4	8809.95	8240.18	8813.55
	585.35	8718.51	8236.83	8831.49
	585.3	8893.18	8233.43	8849.55
	585.25	8918.64	8229.93	8867.6
	585.2	8797.95	8226.37	8885.64
	585.15	8910	8222.79	8903.65
	585.1	8749.88	8219.01	8921.41
	585.05	8895.75	8215.13	8938.94
	585	8849.66	8211.11	8956.16
	584.95	8912.76	8207.05	8973.1
	584.9	9099.1	8202.89	8989.64
	584.85	9010.06	8198.58	9005.66
	584.8	8965.96	8194.12	9021.1
	584.75	8941.88	8189.46	9035.84
	584.7	9079.33	8184.66	9049.87
	584.65	9081.95	8179.62	9063.04
	584.6	9176.97	8174.38	9075.31
	584.55	9124.85	8169.04	9086.72
	584.5	9170.03	8163.55	9097.16
	584.45	9301.54	8157.88	9106.53
	584.4	9286.25	8151.98	9114.73
	584.35	9247.1	8145.92	9121.76
	584.3	9295.04	8139.73	9127.61
	584.25	9285.33	8133.63	9132.45
	584.2	9367.02	8127.48	9136.08
	584.15	9385.64	8121.22	9138.42
	584.1	9282.76	8115	9139.57
	584.05	8924.39	8108.77	9139.46
	584	9174.49	8102.53	9138.05
	583.95	9329.87	8096.24	9135.27
	583.9	9167.5	8089.91	9131.14
	583.85	9222.17	8083.71	9125.8
	583.8	9217.77	8077.65	9119.28
	583.75	9356.98	8071.59	9111.41
	583.7	9275.65	8065.46	9102.16
	583.65	9048.87	8059.38	9091.64
	583.6	9004.44	8053.43	9079.95
	583.55	9231	8047.57	9067.1
	583.5	8998.9	8041.75	9053.04
	583.45	9015.64	8036.05	9037.9
	583.4	9004.77	8030.6	9021.85
	583.35	8876.16	8025.24	9004.77
	583.3	9113.19	8019.87	8986.62
	583.25	8877.35	8014.5	8967.44
	583.2	8781.33	8009.36	8947.53
	583.15	9007.32	8004.33	8926.84
	583.1	9019.66	7999.4	8905.4
	583.05	8952.11	7994.66	8883.37
	583	8689.58	7990.06	8860.76
	582.95	8693.69	7985.66	8837.71
	582.9	8754.28	7981.39	8814.19
	582.85	8555.27	7977.24	8790.29
	582.8	8527.25	7973.2	8766.04
	582.75	8613.62	7969.42	8741.66
	582.7	8578.63	7965.8	8717.12
	582.65	8451.48	7962.2	8692.34
	582.6	8748.12	7958.69	8667.47
	582.55	8410.97	7955.33	8642.61
	582.5	8576.84	7952.04	8617.74
	582.45	8606.97	7948.77	8592.86
	582.4	8444.47	7945.58	8568.11
	582.35	8396.02	7942.51	8543.55
	582.3	8381.09	7939.44	8519.12
	582.25	8443.67	7936.51	8495.02
	582.2	8404.64	7933.56	8471.12
	582.15	8282.52	7930.76	8447.63
	582.1	8438.14	7928.17	8424.64
	582.05	8385.91	7925.67	8402.07
	582	8423.83	7923.22	8379.91
	581.95	8230.67	7920.75	8358.13
	581.9	8128.81	7918.35	8336.83
	581.85	8220.36	7916.09	8316.1
	581.8	8260.45	7913.88	8295.87
	581.75	8381.14	7911.75	8276.19
	581.7	8264.98	7909.68	8257.06
	581.65	8082.2	7907.69	8238.5
	581.6	8159.05	7905.74	8220.49
	581.55	8226.98	7903.68	8202.88
	581.5	8238.43	7901.58	8185.74
	581.45	8229.81	7899.49	8169.13
	581.4	8101.74	7897.5	8153.14
	581.35	8358.76	7895.47	8137.62
	581.3	8280.02	7893.28	8122.47
	581.25	8208.77	7891.11	8107.84
	581.2	8136.03	7888.98	8093.76
	581.15	8336.25	7886.85	8080.17
	581.1	8387.93	7884.7	8067.05
	581.05	8095.62	7882.55	8054.42
	581	8114.76	7880.52	8042.4
	580.95	8226.72	7878.64	8030.96
	580.9	8239.86	7876.82	8020.06
	580.85	8070.22	7874.94	8009.53
	580.8	8057.75	7873.23	7999.59
	580.75	7970.46	7871.71	7990.27
	580.7	8024.37	7870.2	7981.36
	580.65	8259.13	7868.67	7972.82
	580.6	7948.77	7867.14	7964.66
	580.55	7941.88	7865.63	7956.88
	580.5	8069.91	7864.1	7949.45
	580.45	8132.1	7862.52	7942.3
	580.4	8200.62	7860.92	7935.46
	580.35	8198.89	7859.29	7928.9
	580.3	8060.05	7857.77	7922.77
	580.25	8160.38	7856.23	7916.9
	580.2	7994.53	7854.68	7911.31
	580.15	8085.81	7853.12	7905.98
	580.1	7965.91	7851.54	7900.89
	580.05	7997.05	7850.01	7896.1
	580	7933.59	7848.57	7891.64
	579.95	8062.67	7847	7887.29
	579.9	8173.93	7845.45	7883.18
	579.85	8048.81	7843.88	7879.26
	579.8	8013.01	7842.36	7875.61
	579.75	8293.04	7840.79	7872.11
	579.7	8107.98	7839.22	7868.81
	579.65	8027.55	7837.55	7865.6
	579.6	7945.68	7835.93	7862.62
	579.55	8042.62	7834.38	7859.91
	579.5	7999.1	7832.76	7857.3
	579.45	8110.39	7831.07	7854.81
	579.4	7949.85	7829.49	7852.6
	579.35	7988.87	7827.99	7850.65
	579.3	8184.46	7826.46	7848.85
	579.25	8135.46	7824.83	7847.13
	579.2	8050.18	7823.25	7845.64
	579.15	7889.5	7821.59	7844.26
	579.1	8092.23	7819.94	7843.06
	579.05	8130.17	7818.21	7841.99
	579	7921.89	7816.37	7841.02
	578.95	8147.92	7814.63	7840.33
	578.9	8077.24	7812.9	7839.88
	578.85	8086.09	7811.21	7839.69
	578.8	8188.72	7809.43	7839.64
	578.75	7981.65	7807.62	7839.81
	578.7	8061.95	7805.85	7840.27
	578.65	7957.93	7803.98	7840.9
	578.6	8053.58	7802.13	7841.83
	578.55	8135.46	7800.22	7843.01
	578.5	8033.36	7798.33	7844.51
	578.45	8094.36	7796.5	7846.42
	578.4	8094.92	7794.65	7848.65
	578.35	8178.02	7792.75	7851.19
	578.3	8028.02	7790.8	7854.09
	578.25	8014.51	7788.86	7857.41
	578.2	8014.27	7786.96	7861.21
	578.15	8165.13	7784.95	7865.36
	578.1	8018.69	7782.81	7869.86
	578.05	8015.01	7780.54	7874.76
	578	8021.45	7778.22	7880.15
	577.95	8237.66	7775.85	7886.05
	577.9	8371.51	7773.36	7892.44
	577.85	8338.5	7770.79	7899.38
	577.8	8240.54	7768.3	7907.06
	577.75	8131.21	7765.83	7915.47
	577.7	8236.98	7763.34	7924.57
	577.65	8157.26	7760.82	7934.39
	577.6	7964.82	7758.35	7945.06
	577.55	7930.19	7755.91	7956.59
	577.5	8049.84	7753.56	7969.07
	577.45	8052.73	7751.16	7982.39
	577.4	8109.87	7748.7	7996.57
	577.35	8260.27	7746.27	8011.73
	577.3	8132.91	7743.85	8027.89
	577.25	8297.96	7741.23	8044.87
	577.2	8245.52	7738.48	8062.77
	577.15	8157.63	7735.63	8081.63
	577.1	8088.48	7732.71	8101.52
	577.05	8381.27	7729.58	8122.32
	577	8160.5	7726.37	8144.19
	576.95	8240.59	7723.01	8167.05
	576.9	8184.88	7719.61	8191.06
	576.85	8512.08	7716.23	8216.26
	576.8	8393.56	7712.77	8242.58
	576.75	8446.36	7709.14	8269.91
	576.7	8314.88	7705.48	8298.4
	576.65	8186.9	7701.71	8327.96
	576.6	8284.73	7697.8	8358.55
	576.55	8418.99	7693.78	8390.18
	576.5	8397.14	7689.72	8422.89
	576.45	8384.31	7685.55	8456.58
	576.4	8474.25	7681.3	8491.25
	576.35	8384.54	7676.96	8526.82
	576.3	8568.15	7672.4	8563.13
	576.25	8582.99	7667.67	8600.16
	576.2	8559.12	7662.81	8637.88
	576.15	8476.63	7657.83	8676.22
	576.1	8604.97	7652.69	8715.06
	576.05	8625.37	7647.36	8754.27
	576	8623.37	7641.76	8793.67
	575.95	8628.73	7635.99	8833.26
	575.9	8667.59	7630.05	8872.91
	575.85	8820.5	7623.96	8912.51
	575.8	8917.03	7617.55	8951.78
	575.75	8875.55	7610.89	8990.62
	575.7	8893.26	7603.9	9028.83
	575.65	8822.8	7596.66	9066.32
	575.6	9092.58	7589.15	9102.93
	575.55	9096.35	7581.33	9138.46
	575.5	9248.29	7573.31	9172.84
	575.45	9114.04	7565.11	9205.94
	575.4	9131.96	7556.62	9237.49
	575.35	9237.96	7547.78	9267.24
	575.3	9208.42	7538.64	9295.11
	575.25	9205.84	7529.25	9320.96
	575.2	9417.78	7519.63	9344.66
	575.15	9577.45	7509.89	9366.18
	575.1	9364.51	7499.93	9385.25
	575.05	9548.06	7489.8	9401.81
	575	9511.3	7479.58	9415.8
	574.95	9400.79	7469.3	9427.12
	574.9	9501.87	7458.89	9435.6
	574.85	9410.5	7448.53	9441.34
	574.8	9315.93	7438.37	9444.39
	574.75	9261.45	7428.17	9444.44
	574.7	9385.15	7418	9441.52
	574.65	9192.11	7407.76	9435.5
	574.6	9082.83	7397.52	9426.41
	574.55	9340.4	7387.32	9414.28
	574.5	9392.46	7377.1	9399.08
	574.45	9541.21	7366.89	9380.85
	574.4	9331.76	7356.62	9359.58
	574.35	9325.55	7346.42	9335.43
	574.3	9352.96	7336.19	9308.39
	574.25	9183.78	7325.93	9278.54
	574.2	9300.72	7315.6	9245.93
	574.15	9145.42	7305.32	9210.8
	574.1	9169.32	7295.23	9173.42
	574.05	9043.75	7285.18	9133.76
	574	9399.36	7275.09	9091.88
	573.95	9200.29	7265.02	9047.99
	573.9	9016.82	7254.9	9002.16
	573.85	9163.8	7244.81	8954.66
	573.8	9312.09	7234.87	8905.74
	573.75	9225.84	7225.01	8855.51
	573.7	9207.17	7215.13	8804.03
	573.65	9112.11	7205.43	8751.67
	573.6	8767.1	7195.94	8698.63
	573.55	8877.02	7186.63	8645.03
	573.5	9022.23	7177.55	8591.08
	573.45	8912.84	7168.83	8537.07
	573.4	8642.12	7160.55	8483.22
	573.35	8559.89	7152.7	8429.69
	573.3	8599.57	7145.19	8376.49
	573.25	8431.94	7138.01	8323.77
	573.2	8224.18	7131.28	8271.77
	573.15	8183.44	7125.11	8220.7
	573.1	8333.43	7119.32	8170.5
	573.05	7983.24	7113.89	8121.24
	573	7828.08	7108.86	8073.07
	572.95	7779.41	7104.31	8026.13
	572.9	8045.08	7100.09	7980.37
	572.85	7813.18	7096.2	7935.85
	572.8	7633.34	7092.5	7892.48
	572.75	7555.99	7089.14	7850.46
	572.7	7664.26	7086.03	7809.76
	572.65	7465.09	7083.01	7770.25
	572.6	7749.17	7080.1	7731.97
	572.55	7586.4	7077.49	7695.16
	572.5	7390.79	7075.19	7659.81
	572.45	7611.11	7073.04	7625.8
	572.4	7539.03	7071.01	7593.1
	572.35	7342.73	7069.15	7561.76
	572.3	7139.53	7067.39	7531.71
	572.25	7307.53	7065.96	7503.16
	572.2	7257.87	7064.68	7475.92
	572.15	7273.94	7063.51	7449.96
	572.1	7243.63	7062.55	7425.34
	572.05	7034.43	7061.78	7402.02
	572	7247.93	7061.09	7379.87
	571.95	7129.8	7060.44	7358.82
	571.9	7145.23	7059.89	7338.9
	571.85	7143.62	7059.43	7320.08
	571.8	7150.55	7059.02	7302.29
	571.75	7042.63	7058.58	7285.41
	571.7	7104.82	7058.06	7269.36
	571.65	7047.13	7057.59	7254.25
	571.6	7171.48	7057.07	7239.93
	571.55	7286.83	7056.54	7226.4
	571.5	7215.23	7055.93	7213.57
	571.45	7124.18	7055.18	7201.35
	571.4	7232.49	7054.27	7189.68
	571.35	7174.3	7053.3	7178.63
	571.3	7312.44	7052.28	7168.17
	571.25	7434.48	7051.24	7158.3
	571.2	7374.01	7050.22	7149.04
	571.15	7237.18	7049.16	7140.3
	571.1	7132.59	7048.1	7132.07
	571.05	7221.88	7047.04	7124.34
	571	7217.31	7045.96	7117.05
	570.95	7300.06	7044.89	7110.21
	570.9	7119.22	7043.9	7103.87
	570.85	7208	7043.06	7098.07
	570.8	7232.2	7042.23	7092.64
	570.75	7269.28	7041.39	7087.55
	570.7	7241.95	7040.57	7082.8
	570.65	7056.09	7039.76	7078.37
	570.6	7200.2	7039.08	7074.33
	570.55	7149.14	7038.4	7070.57
	570.5	7171.26	7037.8	7067.12
	570.45	7177.66	7037.13	7063.84
	570.4	7034.31	7036.48	7060.79
	570.35	7085.49	7035.76	7057.87
	570.3	7062.81	7034.97	7055.05
	570.25	7349.96	7034.17	7052.4
	570.2	7232.78	7033.33	7049.86
	570.15	7374.14	7032.5	7047.48
	570.1	7222.46	7031.67	7045.24
	570.05	7198.03	7030.75	7043.02
	570	7228.38	7029.82	7040.9
	569.95	7149.65	7028.84	7038.86
	569.9	7149.51	7027.96	7036.99
	569.85	7245.37	7027.19	7035.33
	569.8	7097.92	7026.53	7033.86
	569.75	7132.02	7025.86	7032.46
	569.7	7164.07	7025.26	7031.19
	569.65	6969.75	7024.68	7030.01
	569.6	7124.63	7024.19	7028.98
	569.55	7251.48	7023.86	7028.15
	569.5	7033.39	7023.58	7027.42
	569.45	7173.75	7023.31	7026.75
	569.4	6960.99	7023.07	7026.15
	569.35	6804.65	7022.9	7025.65
	569.3	7135.57	7022.66	7025.11
	569.25	7071.52	7022.5	7024.69
	569.2	7052.8	7022.41	7024.37
	569.15	7027.45	7022.3	7024.04
	569.1	7116.1	7022.22	7023.76
	569.05	6950.07	7022.01	7023.39
	569	7082.89	7021.69	7022.91
	568.95	7093.81	7021.39	7022.47
	568.9	7113	7021.04	7022.01
	568.85	7222.83	7020.76	7021.61
	568.8	7039.18	7020.49	7021.24
	568.75	7108.97	7020.26	7020.92
	568.7	7146.97	7019.93	7020.52
	568.65	6931.37	7019.6	7020.12
	568.6	6990.23	7019.3	7019.76
	568.55	7025.68	7019	7019.41
	568.5	7146.6	7018.76	7019.12
	568.45	7109.2	7018.5	7018.81
	568.4	7004.39	7018.26	7018.54
	568.35	7115.81	7018.09	7018.33
	568.3	7099.06	7017.86	7018.07
	568.25	7083.69	7017.59	7017.78
	568.2	7039.33	7017.33	7017.49
	568.15	7017.29	7017.08	7017.22
	568.1	7058.67	7016.89	7017.02
	568.05	7059.53	7016.78	7016.89
	568	7014.83	7016.72	7016.81
	567.95	7110.96	7016.65	7016.73
	567.9	6973.8	7016.62	7016.69
	567.85	6848.26	7016.57	7016.63
	567.8	7010.18	7016.49	7016.55
	567.75	7104.78	7016.34	7016.39
	567.7	6997.89	7016.2	7016.24
	567.65	7092.59	7016.07	7016.11
	567.6	7067.56	7016.07	7016.1
	567.55	7209.68	7016.07	7016.09
	567.5	7061.81	7015.95	7015.97
	567.45	6958.64	7015.81	7015.83
	567.4	6856.01	7015.7	7015.72
	567.35	6947.85	7015.55	7015.57
	567.3	7124.46	7015.4	7015.42
	567.25	7049.49	7015.24	7015.25
	567.2	7018.54	7015.14	7015.15
	567.15	7111.4	7015.11	7015.11
	567.1	7072.58	7015.04	7015.05
	567.05	7101.2	7014.88	7014.89
	567	7075.43	7014.66	7014.67
	566.95	6927.3	7014.46	7014.47
	566.9	7008.37	7014.25	7014.26
	566.85	7079.46	7014.06	7014.07
	566.8	7052	7013.84	7013.84
	566.75	7090.14	7013.63	7013.63
	566.7	7072.37	7013.47	7013.47
	566.65	6973.64	7013.39	7013.39
	566.6	7177.55	7013.31	7013.31
	566.55	7043.34	7013.18	7013.18
	566.5	6990.45	7013.08	7013.08
	566.45	6903.07	7012.98	7012.98
	566.4	6933.08	7012.92	7012.92
	566.35	7101.96	7012.9	7012.9
	566.3	7105.12	7012.84	7012.84

## Sheet: FIgure 1f
Figure 1f
	Parameter x	Parameter y	Parameter y	Parameter y	Parameter y	Parameter y	Parameter y
	Binding energy (eV)	Intensity (a.u.)	Intensity (a.u.)	Intensity (a.u.)	Intensity (a.u.)	Intensity (a.u.)	Intensity (a.u.)
	173.65	3383.86	3433.14	3415.06	3415.11	3391.43	3480.45
	173.6	3231.48	3432.87	3414.79	3415.01	3391.16	3480.35
	173.55	3447.15	3431.02	3412.94	3413.33	3389.31	3478.68
	173.5	3414.93	3427.41	3409.33	3409.9	3385.7	3475.24
	173.45	3372.71	3423.72	3405.65	3406.39	3382.01	3471.74
	173.4	3425.54	3421.75	3403.67	3404.6	3380.04	3469.94
	173.35	3513.09	3420.81	3402.74	3403.85	3379.1	3469.19
	173.3	3452.84	3420.23	3402.16	3403.46	3378.52	3468.8
	173.25	3376.41	3416.59	3398.51	3400	3374.88	3465.34
	173.2	3278.16	3412.89	3394.82	3396.5	3371.18	3461.84
	173.15	3304.8	3410.43	3392.35	3394.23	3368.72	3459.57
	173.1	3336.93	3406.8	3388.73	3390.8	3365.09	3456.15
	173.05	3396.98	3402.55	3384.47	3386.75	3360.84	3452.1
	173	3407.9	3399.15	3381.07	3383.56	3357.44	3448.9
	172.95	3303.42	3397.08	3379	3381.69	3355.37	3447.04
	172.9	3405.76	3395.14	3377.06	3379.97	3353.43	3445.31
	172.85	3419.12	3391.49	3373.41	3376.54	3349.78	3441.88
	172.8	3418.53	3385.56	3367.49	3370.83	3343.85	3436.17
	172.75	3338.61	3378.17	3360.09	3363.66	3336.46	3429
	172.7	3340.42	3370.85	3352.77	3356.56	3329.14	3421.91
	172.65	3346.83	3365.78	3347.71	3351.73	3324.07	3417.07
	172.6	3392.15	3361.9	3343.82	3348.08	3320.19	3413.42
	172.55	3360.57	3358.39	3340.31	3344.81	3316.68	3410.15
	172.5	3323.43	3354.94	3336.86	3341.6	3313.23	3406.94
	172.45	3213.75	3353.75	3335.67	3340.65	3312.04	3406
	172.4	3189.94	3353.33	3335.25	3340.49	3311.62	3405.83
	172.35	3348.23	3352.21	3334.14	3339.63	3310.5	3404.97
	172.3	3383.85	3350.22	3332.14	3337.89	3308.51	3403.24
	172.25	3260.54	3348.13	3330.05	3336.06	3306.42	3401.41
	172.2	3283.34	3347.29	3329.22	3335.5	3305.58	3400.84
	172.15	3374.33	3347.27	3329.2	3335.75	3305.56	3401.09
	172.1	3385.74	3347.24	3329.16	3335.99	3305.53	3401.34
	172.05	3380.17	3347.19	3329.11	3336.23	3305.48	3401.57
	172	3272.13	3347.13	3329.06	3336.46	3305.42	3401.8
	171.95	3269.37	3347.09	3329.02	3336.71	3305.38	3402.06
	171.9	3320.26	3347.04	3328.96	3336.96	3305.33	3402.3
	171.85	3272.25	3346.97	3328.9	3337.2	3305.26	3402.54
	171.8	3424.07	3346.9	3328.82	3337.43	3305.19	3402.78
	171.75	3245.49	3346.82	3328.75	3337.67	3305.11	3403.01
	171.7	3350.11	3346.76	3328.68	3337.93	3305.05	3403.27
	171.65	3400.54	3346.7	3328.63	3338.2	3304.99	3403.54
	171.6	3413.76	3346.63	3328.56	3338.46	3304.92	3403.81
	171.55	3402.14	3346.56	3328.48	3338.72	3304.85	3404.07
	171.5	3300.53	3346.47	3328.4	3338.99	3304.76	3404.33
	171.45	3212.91	3346.41	3328.33	3339.27	3304.7	3404.62
	171.4	3348.33	3346.33	3328.25	3339.56	3304.62	3404.9
	171.35	3384.79	3346.26	3328.18	3339.85	3304.55	3405.19
	171.3	3309.9	3346.19	3328.12	3340.16	3304.48	3405.5
	171.25	3303.82	3346.14	3328.06	3340.48	3304.43	3405.83
	171.2	3310.29	3346.08	3328.01	3340.82	3304.37	3406.16
	171.15	3332.02	3346.03	3327.96	3341.16	3304.32	3406.5
	171.1	3343.99	3345.97	3327.89	3341.5	3304.26	3406.85
	171.05	3330.89	3345.91	3327.83	3341.85	3304.2	3407.19
	171	3402.68	3345.85	3327.77	3342.21	3304.14	3407.55
	170.95	3283.33	3345.77	3327.7	3342.57	3304.06	3407.91
	170.9	3282.82	3345.7	3327.62	3342.93	3303.99	3408.27
	170.85	3353.66	3345.59	3327.51	3343.26	3303.88	3408.61
	170.8	3370.77	3345.48	3327.4	3343.61	3303.77	3408.95
	170.75	3382.71	3345.36	3327.28	3343.95	3303.65	3409.3
	170.7	3340.47	3345.21	3327.14	3344.28	3303.5	3409.63
	170.65	3534.33	3345.04	3326.97	3344.6	3303.33	3409.94
	170.6	3339.43	3344.85	3326.77	3344.9	3303.14	3410.24
	170.55	3430.7	3344.63	3326.56	3345.19	3302.92	3410.53
	170.5	3498.68	3344.41	3326.33	3345.48	3302.7	3410.83
	170.45	3569.51	3344.16	3326.08	3345.76	3302.45	3411.11
	170.4	3463.61	3343.9	3325.82	3346.04	3302.19	3411.38
	170.35	3434.31	3343.63	3325.55	3346.32	3301.92	3411.66
	170.3	3389.93	3343.36	3325.28	3346.61	3301.65	3411.96
	170.25	3569.28	3343.07	3324.99	3346.9	3301.36	3412.24
	170.2	3450.36	3342.77	3324.7	3347.19	3301.06	3412.53
	170.15	3440.08	3342.47	3324.4	3347.49	3300.76	3412.84
	170.1	3493.78	3342.18	3324.1	3347.81	3300.47	3413.16
	170.05	3481.02	3341.87	3323.79	3348.14	3300.16	3413.48
	170	3490.93	3341.57	3323.49	3348.48	3299.86	3413.82
	169.95	3516.27	3341.24	3323.17	3348.81	3299.53	3414.16
	169.9	3534.08	3340.92	3322.85	3349.17	3299.21	3414.51
	169.85	3526.63	3340.6	3322.52	3349.53	3298.89	3414.88
	169.8	3420.79	3340.25	3322.17	3349.89	3298.54	3415.24
	169.75	3524.27	3339.89	3321.81	3350.25	3298.18	3415.6
	169.7	3529.65	3339.5	3321.43	3350.61	3297.79	3415.95
	169.65	3511.21	3339.1	3321.02	3350.96	3297.39	3416.31
	169.6	3578.71	3338.7	3320.62	3351.34	3296.99	3416.69
	169.55	3597.37	3338.3	3320.22	3351.74	3296.59	3417.09
	169.5	3640.85	3337.91	3319.83	3352.17	3296.2	3417.51
	169.45	3628.31	3337.5	3319.42	3352.6	3295.79	3417.94
	169.4	3475.42	3337.08	3319	3353.03	3295.37	3418.38
	169.35	3513.5	3336.66	3318.58	3353.49	3294.95	3418.84
	169.3	3469.51	3336.23	3318.15	3353.97	3294.52	3419.31
	169.25	3554.71	3335.82	3317.74	3354.48	3294.11	3419.83
	169.2	3607.12	3335.41	3317.33	3355.02	3293.7	3420.37
	169.15	3501.89	3334.98	3316.91	3355.58	3293.27	3420.92
	169.1	3568.68	3334.58	3316.5	3356.17	3292.87	3421.52
	169.05	3463.65	3334.16	3316.09	3356.78	3292.45	3422.13
	169	3599.81	3333.73	3315.65	3357.4	3292.02	3422.75
	168.95	3697.05	3333.28	3315.21	3358.04	3291.57	3423.38
	168.9	3495.61	3332.84	3314.76	3358.71	3291.13	3424.05
	168.85	3574.05	3332.4	3314.33	3359.42	3290.69	3424.76
	168.8	3620.64	3331.97	3313.89	3360.16	3290.26	3425.5
	168.75	3562.32	3331.52	3313.44	3360.92	3289.81	3426.26
	168.7	3529.46	3331.05	3312.97	3361.69	3289.34	3427.04
	168.65	3520.2	3330.56	3312.49	3362.49	3288.85	3427.83
	168.6	3538.35	3330.11	3312.03	3363.35	3288.4	3428.69
	168.55	3629.18	3329.64	3311.57	3364.23	3287.93	3429.58
	168.5	3612.59	3329.18	3311.1	3365.16	3287.47	3430.51
	168.45	3701.18	3328.72	3310.64	3366.13	3287.01	3431.48
	168.4	3475.93	3328.26	3310.19	3367.16	3286.55	3432.5
	168.35	3579.67	3327.81	3309.73	3368.22	3286.1	3433.56
	168.3	3551.79	3327.35	3309.27	3369.32	3285.64	3434.67
	168.25	3595.25	3326.87	3308.79	3370.46	3285.16	3435.8
	168.2	3502.22	3326.4	3308.32	3371.66	3284.69	3437
	168.15	3535.85	3325.93	3307.85	3372.9	3284.22	3438.24
	168.1	3560.69	3325.48	3307.4	3374.22	3283.77	3439.56
	168.05	3651.45	3325.02	3306.94	3375.58	3283.31	3440.93
	168	3547.43	3324.57	3306.49	3377.01	3282.86	3442.36
	167.95	3652.16	3324.12	3306.04	3378.5	3282.41	3443.85
	167.9	3512.94	3323.66	3305.59	3380.06	3281.95	3445.4
	167.85	3545.23	3323.22	3305.14	3381.68	3281.51	3447.03
	167.8	3508.07	3322.79	3304.71	3383.39	3281.08	3448.74
	167.75	3579.81	3322.36	3304.29	3385.18	3280.65	3450.52
	167.7	3570.23	3321.95	3303.88	3387.06	3280.24	3452.4
	167.65	3464.97	3321.57	3303.49	3389.03	3279.86	3454.37
	167.6	3407.43	3321.21	3303.13	3391.11	3279.5	3456.46
	167.55	3512.69	3320.86	3302.78	3393.3	3279.15	3458.64
	167.5	3546.38	3320.52	3302.45	3395.58	3278.81	3460.92
	167.45	3385.81	3320.2	3302.12	3397.96	3278.49	3463.3
	167.4	3441.36	3319.88	3301.8	3400.44	3278.17	3465.79
	167.35	3419.68	3319.57	3301.5	3403.04	3277.86	3468.39
	167.3	3463.67	3319.27	3301.19	3405.75	3277.56	3471.09
	167.25	3444.7	3318.95	3300.87	3408.55	3277.24	3473.89
	167.2	3501.81	3318.62	3300.54	3411.46	3276.91	3476.8
	167.15	3493.59	3318.29	3300.21	3414.48	3276.58	3479.82
	167.1	3456.08	3317.94	3299.86	3417.61	3276.23	3482.95
	167.05	3482.98	3317.58	3299.51	3420.87	3275.87	3486.21
	167	3588.38	3317.24	3299.16	3424.28	3275.53	3489.62
	166.95	3582.34	3316.9	3298.82	3427.83	3275.19	3493.18
	166.9	3504.76	3316.57	3298.49	3431.55	3274.86	3496.89
	166.85	3451.37	3316.24	3298.17	3435.43	3274.53	3500.77
	166.8	3340.8	3315.93	3297.85	3439.49	3274.22	3504.84
	166.75	3436.83	3315.62	3297.54	3443.73	3273.91	3509.07
	166.7	3385.33	3315.31	3297.24	3448.16	3273.6	3513.5
	166.65	3456.46	3315.03	3296.96	3452.8	3273.32	3518.15
	166.6	3403.88	3314.77	3296.69	3457.67	3273.06	3523.01
	166.55	3429.4	3314.51	3296.43	3462.75	3272.8	3528.09
	166.5	3421.84	3314.24	3296.17	3468.05	3272.53	3533.39
	166.45	3430.43	3313.95	3295.88	3473.55	3272.24	3538.9
	166.4	3443.73	3313.67	3295.59	3479.31	3271.96	3544.66
	166.35	3486.06	3313.38	3295.3	3485.33	3271.67	3550.67
	166.3	3488.55	3313.07	3294.99	3491.59	3271.36	3556.93
	166.25	3514.34	3312.73	3294.66	3498.11	3271.02	3563.46
	166.2	3396.04	3312.4	3294.33	3504.94	3270.69	3570.29
	166.15	3409.51	3312.05	3293.97	3512.07	3270.34	3577.41
	166.1	3633.1	3311.69	3293.61	3519.51	3269.98	3584.86
	166.05	3539.15	3311.29	3293.22	3527.27	3269.58	3592.61
	166	3397.44	3310.88	3292.81	3535.38	3269.17	3600.72
	165.95	3569.04	3310.46	3292.38	3543.85	3268.75	3609.2
	165.9	3493.47	3310.01	3291.93	3552.71	3268.3	3618.05
	165.85	3705.22	3309.52	3291.44	3561.94	3267.81	3627.29
	165.8	3576.69	3309.01	3290.93	3571.6	3267.3	3636.94
	165.75	3608.46	3308.48	3290.41	3581.7	3266.77	3647.04
	165.7	3653.82	3307.91	3289.84	3592.24	3266.2	3657.58
	165.65	3695.03	3307.29	3289.22	3603.23	3265.58	3668.57
	165.6	3518.65	3306.65	3288.57	3614.72	3264.94	3680.07
	165.55	3782.78	3305.97	3287.9	3626.73	3264.26	3692.07
	165.5	3836.24	3305.29	3287.21	3639.29	3263.58	3704.64
	165.45	3751.7	3304.57	3286.5	3652.41	3262.86	3717.75
	165.4	3733.35	3303.84	3285.76	3666.11	3262.13	3731.45
	165.35	3708.61	3303.07	3284.99	3680.39	3261.36	3745.74
	165.3	3737.84	3302.28	3284.2	3695.29	3260.57	3760.64
	165.25	3837.14	3301.44	3283.37	3710.79	3259.73	3776.13
	165.2	3721.2	3300.58	3282.5	3726.91	3258.87	3792.25
	165.15	3886.76	3299.7	3281.62	3743.66	3257.99	3809
	165.1	3841.75	3298.8	3280.72	3761.03	3257.09	3826.38
	165.05	3851.09	3297.86	3279.79	3779.01	3256.15	3844.35
	165	3948.29	3296.89	3278.82	3797.55	3255.18	3862.9
	164.95	3964.41	3295.88	3277.81	3816.64	3254.17	3881.98
	164.9	3888.62	3294.85	3276.78	3836.22	3253.14	3901.57
	164.85	3959.58	3293.76	3275.7	3856.21	3252.05	3921.57
	164.8	3973.05	3292.65	3274.58	3876.56	3250.94	3941.91
	164.75	3969.38	3291.52	3273.46	3897.18	3249.81	3962.54
	164.7	4012.26	3290.37	3272.32	3917.94	3248.66	3983.31
	164.65	4107.03	3289.21	3271.17	3938.7	3247.5	4004.08
	164.6	4094.88	3288.04	3270.01	3959.31	3246.33	4024.7
	164.55	3871.83	3286.83	3268.83	3979.54	3245.12	4044.95
	164.5	4010.49	3285.59	3267.62	3999.18	3243.88	4064.63
	164.45	4062.14	3284.34	3266.41	4018.02	3242.63	4083.51
	164.4	4013.2	3283.07	3265.19	4035.81	3241.36	4101.35
	164.35	4099.82	3281.77	3263.97	4052.26	3240.06	4117.88
	164.3	4194.87	3280.46	3262.76	4067.12	3238.75	4132.85
	164.25	4046.81	3279.14	3261.58	4080.16	3237.42	4146.03
	164.2	4090.61	3277.77	3260.4	4091.13	3236.06	4157.17
	164.15	4181.99	3276.39	3259.26	4099.86	3234.68	4166.16
	164.1	4228.09	3274.98	3258.18	4106.27	3233.27	4172.89
	164.05	4161.87	3273.54	3257.17	4110.36	3231.83	4177.41
	164	4154.53	3272.09	3256.27	4112.29	3230.38	4179.9
	163.95	4101.92	3270.61	3255.51	4112.42	3228.9	4180.74
	163.9	4240.2	3269.1	3254.93	4111.3	3227.39	4180.55
	163.85	4183.43	3267.58	3254.58	4109.23	3225.87	4179.66
	163.8	4263.49	3266.05	3254.54	4104.93	3224.34	4176.85
	163.75	4295.15	3264.53	3254.9	4098.33	3222.82	4172.12
	163.7	4268.85	3263	3255.72	4089.51	3221.29	4165.64
	163.65	4213.24	3261.48	3257.1	4078.56	3219.77	4157.6
	163.6	4172.61	3259.95	3259.15	4065.64	3218.24	4148.26
	163.55	4154.47	3258.44	3262.03	4050.94	3216.73	4137.94
	163.5	4165.68	3256.95	3265.86	4034.62	3215.24	4126.95
	163.45	4176.75	3255.5	3270.83	4016.9	3213.79	4115.65
	163.4	4108.13	3254.08	3277.11	3997.98	3212.37	4104.43
	163.35	4027.95	3252.7	3284.87	3978.06	3210.99	4093.65
	163.3	4079.15	3251.35	3294.31	3957.33	3209.64	4083.72
	163.25	3958.74	3250.02	3305.63	3935.97	3208.3	4075.01
	163.2	4037.5	3248.7	3319.04	3914.15	3206.99	4067.92
	163.15	3992.61	3247.42	3334.76	3892.06	3205.7	4062.83
	163.1	4019.73	3246.14	3352.96	3869.82	3204.42	4060.08
	163.05	4013.49	3244.87	3373.84	3847.56	3203.13	4060
	163	4004.87	3243.58	3397.55	3825.38	3201.83	4062.85
	162.95	3945.07	3242.3	3424.26	3803.42	3200.53	4068.91
	162.9	4131.08	3241.01	3454.05	3781.72	3199.21	4078.36
	162.85	4102.04	3239.72	3487	3760.38	3197.87	4091.36
	162.8	4139.5	3238.42	3523.09	3739.43	3196.49	4107.95
	162.75	4041.15	3237.09	3562.25	3718.92	3195.07	4128.13
	162.7	4142.47	3235.77	3604.37	3698.87	3193.59	4151.84
	162.65	4096.88	3234.46	3649.25	3679.32	3192.06	4178.92
	162.6	4294.78	3233.19	3696.6	3660.28	3190.47	4209.13
	162.55	4353.03	3232.02	3746.08	3641.79	3188.85	4242.2
	162.5	4347.84	3230.97	3797.23	3623.84	3187.17	4277.7
	162.45	4394.92	3230.1	3849.54	3606.41	3185.44	4315.19
	162.4	4322	3229.5	3902.38	3589.5	3183.63	4354.12
	162.35	4363.28	3229.26	3955.12	3573.12	3181.77	4393.97
	162.3	4498	3229.52	4007.03	3557.23	3179.83	4434.11
	162.25	4502.22	3230.46	4057.37	3541.84	3177.85	4473.97
	162.2	4549.87	3232.29	4105.38	3526.96	3175.83	4512.98
	162.15	4525.42	3235.26	4150.29	3512.56	3173.76	4550.59
	162.1	4594.21	3239.64	4191.33	3498.63	3171.65	4586.3
	162.05	4645.97	3245.78	4227.77	3485.14	3169.49	4619.71
	162	4593.77	3254.05	4258.92	3472.05	3167.26	4650.51
	161.95	4668.85	3264.91	4284.24	3459.39	3165	4678.54
	161.9	4659.78	3278.83	4303.21	3447.14	3162.7	4703.77
	161.85	4694.02	3296.3	4315.44	3435.25	3160.36	4726.27
	161.8	4785.82	3317.86	4320.66	3423.74	3157.99	4746.28
	161.75	4713.79	3344.02	4318.72	3412.57	3155.58	4764.16
	161.7	4752.92	3375.27	4309.52	3401.75	3153.15	4780.26
	161.65	4829.86	3412.01	4293.14	3391.25	3150.67	4795.05
	161.6	4784.16	3454.56	4269.84	3381.04	3148.17	4809.11
	161.55	4779.08	3503.1	4240	3371.12	3145.62	4822.98
	161.5	4801.66	3557.63	4204.11	3361.45	3143.03	4837.13
	161.45	4868.1	3617.96	4162.78	3352.06	3140.42	4851.97
	161.4	4859.5	3683.61	4116.69	3342.92	3137.78	4867.67
	161.35	4943.96	3753.86	4066.56	3334.01	3135.11	4884.21
	161.3	4981.33	3827.67	4013.16	3325.31	3132.4	4901.34
	161.25	4887.65	3903.75	3957.28	3316.84	3129.66	4918.54
	161.2	4913.67	3980.53	3899.73	3308.55	3126.9	4935.02
	161.15	4956.49	4056.24	3841.27	3300.47	3124.1	4949.76
	161.1	5065.38	4128.94	3782.65	3292.58	3121.31	4961.56
	161.05	4939.3	4196.6	3724.56	3284.88	3118.5	4969.05
	161	4990.34	4257.21	3667.63	3277.39	3115.7	4970.83
	160.95	4957.25	4308.84	3612.42	3270.09	3112.92	4965.52
	160.9	4861.47	4349.74	3559.34	3262.94	3110.12	4951.78
	160.85	4930.91	4378.48	3508.82	3255.98	3107.34	4928.61
	160.8	4846.1	4394.04	3461.17	3249.21	3104.59	4895.24
	160.75	4809.39	4395.81	3416.63	3242.66	3101.92	4851.27
	160.7	4991.29	4383.34	3375.34	3236.33	3099.31	4796.38
	160.65	4764.09	4356.81	3337.38	3230.21	3096.79	4730.82
	160.6	4664.63	4317.07	3302.75	3224.32	3094.36	4655.42
	160.55	4555.47	4265.36	3271.4	3218.64	3092.02	4571.35
	160.5	4396.07	4203.29	3243.23	3213.19	3089.79	4480.12
	160.45	4396.34	4132.74	3218.09	3207.97	3087.67	4383.46
	160.4	4222.54	4055.8	3195.86	3202.99	3085.69	4283.27
	160.35	4177.7	3974.61	3176.37	3198.29	3083.89	4181.5
	160.3	4164.45	3891.22	3159.38	3193.84	3082.23	4079.98
	160.25	4041.97	3807.56	3144.66	3189.61	3080.7	3980.43
	160.2	3774.63	3725.41	3131.98	3185.6	3079.29	3884.41
	160.15	3701.14	3646.29	3121.15	3181.81	3078.02	3793.21
	160.1	3708.94	3571.44	3111.97	3178.23	3076.88	3707.89
	160.05	3712.75	3501.8	3104.23	3174.86	3075.86	3629.17
	160	3649.09	3437.99	3097.73	3171.66	3074.94	3557.51
	159.95	3453.86	3380.43	3092.33	3168.65	3074.13	3493.15
	159.9	3417.48	3329.22	3087.87	3165.81	3073.43	3436.04
	159.85	3364.02	3284.26	3084.18	3163.11	3072.79	3385.96
	159.8	3435.91	3245.31	3081.15	3160.55	3072.23	3342.55
	159.75	3321.4	3212.02	3078.7	3158.13	3071.76	3305.34
	159.7	3338.94	3183.9	3076.73	3155.86	3071.35	3273.78
	159.65	3235.9	3160.45	3075.15	3153.7	3071.02	3247.27
	159.6	3171.55	3141.09	3073.88	3151.64	3070.72	3225.17
	159.55	3112.39	3125.3	3072.85	3149.66	3070.45	3206.9
	159.5	3158.64	3112.55	3072.03	3147.76	3070.22	3191.91
	159.45	3169.74	3102.37	3071.36	3145.94	3070	3179.66
	159.4	3211.17	3094.3	3070.8	3144.16	3069.79	3169.68
	159.35	3147.98	3087.98	3070.34	3142.45	3069.59	3161.59
	159.3	3169.67	3083.08	3069.96	3140.79	3069.41	3155.01
	159.25	3268.18	3079.29	3069.63	3139.18	3069.23	3149.65
	159.2	3329.18	3076.38	3069.34	3137.6	3069.04	3145.24
	159.15	3192.57	3074.18	3069.09	3136.08	3068.87	3141.6
	159.1	3137.51	3072.51	3068.87	3134.61	3068.72	3138.56
	159.05	3158.82	3071.27	3068.69	3133.2	3068.58	3136
	159	3135.33	3070.34	3068.52	3131.82	3068.44	3133.79
	158.95	3048.08	3069.63	3068.36	3130.48	3068.31	3131.85
	158.9	3091.77	3069.09	3068.22	3129.18	3068.18	3130.12
	158.85	3058.52	3068.7	3068.1	3127.93	3068.08	3128.58
	158.8	3142.29	3068.41	3068.01	3126.73	3067.99	3127.17
	158.75	3159.63	3068.19	3067.92	3125.56	3067.9	3125.86
	158.7	3207.93	3068.02	3067.84	3124.43	3067.83	3124.63
	158.65	3157.2	3067.88	3067.76	3123.33	3067.75	3123.46
	158.6	3081.04	3067.73	3067.66	3122.23	3067.65	3122.31
	158.55	3111.47	3067.62	3067.57	3121.16	3067.56	3121.22
	158.5	3077.18	3067.51	3067.48	3120.13	3067.48	3120.16
	158.45	3175.68	3067.42	3067.4	3119.13	3067.4	3119.15
	158.4	3184.18	3067.36	3067.34	3118.17	3067.34	3118.18
	158.35	3028.82	3067.32	3067.31	3117.25	3067.31	3117.26
	158.3	3023.96	3067.3	3067.3	3116.38	3067.3	3116.39
	158.25	3083.82	3067.28	3067.28	3115.52	3067.28	3115.52
	158.2	3026.45	3067.24	3067.24	3114.67	3067.24	3114.67
	158.15	3021.09	3067.21	3067.21	3113.84	3067.21	3113.84
	158.1	3013.61	3067.19	3067.19	3113.04	3067.19	3113.04
	158.05	3159.09	3067.18	3067.18	3112.27	3067.18	3112.27
	158	3176.32	3067.16	3067.16	3111.51	3067.16	3111.51
	157.95	3087.99	3067.13	3067.13	3110.75	3067.13	3110.75
	157.9	3099.13	3067.09	3067.09	3110.01	3067.09	3110.01
	157.85	3089.64	3067.03	3067.03	3109.26	3067.03	3109.26
	157.8	3084.28	3066.95	3066.95	3108.5	3066.95	3108.5
	157.75	3126.55	3066.85	3066.85	3107.75	3066.85	3107.75
	157.7	3106.69	3066.77	3066.77	3107.02	3066.77	3107.02
	157.65	3215.82	3066.68	3066.68	3106.3	3066.68	3106.3
	157.6	3164.58	3066.59	3066.59	3105.59	3066.59	3105.59
	157.55	3095.34	3066.47	3066.47	3104.87	3066.47	3104.87
	157.5	3116.31	3066.35	3066.35	3104.17	3066.35	3104.17
	157.45	3146.61	3066.25	3066.25	3103.49	3066.25	3103.49
	157.4	3164.59	3066.15	3066.15	3102.83	3066.15	3102.83
	157.35	3261.68	3066.04	3066.04	3102.17	3066.04	3102.17
	157.3	3082.52	3065.95	3065.95	3101.53	3065.95	3101.53
	157.25	2974.45	3065.88	3065.88	3100.93	3065.88	3100.93
	157.2	3106.94	3065.81	3065.81	3100.35	3065.81	3100.35
	157.15	3179.9	3065.76	3065.76	3099.79	3065.76	3099.79
	157.1	3097.1	3065.71	3065.71	3099.24	3065.71	3099.24
	157.05	3027.64	3065.67	3065.67	3098.72	3065.67	3098.72
	157	3028.02	3066.77	3066.77	3099.34	3066.77	3099.34
	156.95	3025.32	3069.4	3069.4	3101.51	3069.4	3101.51
	156.9	3157.75	3072.04	3072.04	3103.69	3072.04	3103.69
	156.85	3035.13	3074.67	3074.67	3105.87	3074.67	3105.87
	156.8	3007.64	3077.3	3077.3	3108.07	3077.3	3108.07
	156.75	3094.6	3079.93	3079.93	3110.27	3079.93	3110.27
	156.7	3082.37	3082.56	3082.56	3112.48	3082.56	3112.48
	156.65	3073.82	3085.2	3085.2	3114.7	3085.2	3114.7
	156.6	3244.22	3087.83	3087.83	3116.93	3087.83	3116.93
	156.55	3171.21	3091.27	3091.27	3119.97	3091.27	3119.97
	156.5	3064.66	3094.7	3094.7	3123.02	3094.7	3123.02
	156.45	3022.38	3098.14	3098.14	3126.07	3098.14	3126.07
	156.4	3067.16	3101.58	3101.58	3129.14	3101.58	3129.14
	156.35	3102.92	3105.02	3105.02	3132.21	3105.02	3132.21
	156.3	3199.94	3108.46	3108.46	3135.29	3108.46	3135.29
	156.25	3189.57	3111.89	3111.89	3138.37	3111.89	3138.37
	156.2	3170.11	3115.33	3115.33	3141.46	3115.33	3141.46
	156.15	3269.02	3118.77	3118.77	3144.56	3118.77	3144.56
	156.1	3159.27	3122.21	3122.21	3147.66	3122.21	3147.66
	156.05	3114.95	3125.64	3125.64	3150.77	3125.64	3150.77
	156	3128.57	3129.08	3129.08	3153.89	3129.08	3153.89
	155.95	3161.47	3132.52	3132.52	3157.01	3132.52	3157.01
	155.9	3103.83	3135.96	3135.96	3160.14	3135.96	3160.14
	155.85	3125.04	3139.39	3139.39	3163.27	3139.39	3163.27
	155.8	3223.14	3142.83	3142.83	3166.41	3142.83	3166.41
	155.75	3199.76	3150.5	3150.5	3173.78	3150.5	3173.78

## Sheet: FIgure 1g
Figure 1g
	Parameter x	Parameter y
	Raman shift (cm-1)	Intensity (a.u.)
	100.274	7.97873
	100.592	5.39073
	100.911	6.96638
	101.231	4.55191e-14
	101.55	2.34605
	101.87	11.0991
	102.19	7.32809
	102.509	12.2644
	102.829	8.41731
	103.148	11.5397
	103.468	5.0719
	103.787	3.76396
	104.107	8.07946
	104.426	8.3001
	104.744	8.33727
	105.063	8.29295
	105.383	8.50525
	105.702	8.85376
	106.022	8.75508
	106.341	8.74455
	106.66	8.43133
	106.98	8.67012
	107.299	8.39543
	107.619	8.55827
	107.936	8.7376
	108.255	8.79882
	108.575	8.80871
	108.894	9.07542
	109.213	9.09967
	109.533	9.00516
	109.852	9.10661
	110.171	8.95339
	110.488	8.6711
	110.808	8.60838
	111.127	8.29921
	111.446	8.10608
	111.765	8.15854
	112.085	8.15567
	112.404	8.00485
	112.723	7.88125
	113.04	7.8995
	113.359	8.04795
	113.679	7.96001
	113.998	8.07879
	114.317	8.12824
	114.636	8.29548
	114.953	8.08846
	115.272	8.36115
	115.591	8.1839
	115.911	8.15164
	116.23	8.25365
	116.549	8.20604
	116.866	8.10153
	117.185	8.12595
	117.504	8.11457
	117.823	8.10193
	118.142	8.19194
	118.461	8.38252
	118.778	8.28317
	119.097	8.38355
	119.416	8.63879
	119.735	8.79736
	120.054	8.66267
	120.371	8.54179
	120.689	8.66511
	121.008	8.61149
	121.327	8.49941
	121.646	8.42586
	121.963	8.27925
	122.282	8.0577
	122.601	7.97465
	122.92	7.96592
	123.239	7.88716
	123.555	8.07513
	123.874	8.25629
	124.193	8.32781
	124.512	8.58124
	124.831	8.47871
	125.147	8.69477
	125.466	8.82972
	125.785	8.9062
	126.104	8.93195
	126.42	8.92357
	126.739	8.97129
	127.058	8.9126
	127.376	8.65404
	127.693	8.46005
	128.012	8.55776
	128.33	8.53382
	128.649	8.41976
	128.966	8.61104
	129.284	8.77903
	129.603	8.87681
	129.921	8.73299
	130.238	8.90446
	130.557	8.94976
	130.875	8.92294
	131.194	9.0099
	131.51	9.05103
	131.829	8.78688
	132.147	8.5698
	132.466	8.44607
	132.782	8.43926
	133.101	8.19671
	133.419	7.91059
	133.736	7.88913
	134.054	7.90245
	134.373	7.76268
	134.691	7.62498
	135.007	7.7488
	135.326	7.65652
	135.644	7.74844
	135.961	7.5062
	136.279	7.58527
	136.597	7.68998
	136.914	7.59874
	137.232	7.52471
	137.55	7.44129
	137.869	7.45361
	138.185	7.4612
	138.503	7.43749
	138.822	7.37527
	139.138	7.28214
	139.456	7.06276
	139.775	6.94703
	140.091	7.00263
	140.409	7.08553
	140.727	7.3282
	141.043	7.66351
	141.362	7.80187
	141.68	7.50366
	141.996	7.38575
	142.314	7.3268
	142.632	7.26661
	142.948	7.28002
	143.267	7.36394
	143.585	7.17235
	143.901	7.095
	144.219	7.05828
	144.535	7.11619
	144.853	7.1617
	145.171	7.27141
	145.487	7.29207
	145.805	7.26671
	146.123	7.32143
	146.439	7.23668
	146.757	7.05105
	147.075	7.11554
	147.391	7.27852
	147.709	7.55694
	148.025	7.5368
	148.343	7.31797
	148.661	7.07983
	148.977	6.70224
	149.295	6.70923
	149.613	6.97785
	149.929	6.98618
	150.247	7.26561
	150.563	7.25353
	150.88	7.19483
	151.198	7.16498
	151.514	7.2378
	151.832	7.46802
	152.148	7.44947
	152.466	7.48886
	152.781	7.28429
	153.099	7.05169
	153.417	6.86946
	153.733	6.84489
	154.051	6.66139
	154.366	6.68225
	154.684	6.84412
	155.002	6.77742
	155.317	6.59953
	155.635	6.38157
	155.951	6.53623
	156.269	6.60632
	156.584	6.6776
	156.902	6.81393
	157.22	6.82281
	157.535	6.65799
	157.853	6.79572
	158.168	6.48876
	158.486	6.65892
	158.802	6.59323
	159.119	6.65986
	159.435	6.66196
	159.752	6.72095
	160.068	6.74464
	160.385	6.8316
	160.703	7.10612
	161.018	7.15369
	161.336	7.47807
	161.651	7.7213
	161.969	7.89715
	162.284	8.04308
	162.602	8.14047
	162.917	8.19471
	163.235	8.37357
	163.55	8.50749
	163.868	8.49618
	164.183	8.63799
	164.5	8.76456
	164.816	8.80952
	165.133	8.81955
	165.448	8.91862
	165.766	8.87798
	166.081	9.28672
	166.399	9.6018
	166.714	9.82334
	167.031	9.83287
	167.346	10.0001
	167.664	10.1061
	167.979	10.1992
	168.296	10.2173
	168.611	10.3948
	168.929	10.6144
	169.244	10.5614
	169.561	10.6902
	169.876	10.9646
	170.194	11.068
	170.509	11.6091
	170.826	11.9015
	171.141	12.0939
	171.456	12.3954
	171.773	12.8258
	172.089	13.2834
	172.406	13.3925
	172.721	13.5976
	173.038	13.9518
	173.353	14.1788
	173.67	14.3856
	173.985	14.3222
	174.3	14.2659
	174.617	14.3834
	174.932	14.4185
	175.249	14.2374
	175.564	14.2782
	175.881	14.52
	176.196	14.5489
	176.513	14.3062
	176.828	14.2074
	177.143	14.3397
	177.46	14.3756
	177.775	14.3405
	178.092	14.2866
	178.407	13.7811
	178.722	13.4894
	179.039	13.4895
	179.353	13.4019
	179.67	13.1798
	179.985	12.7037
	180.3	12.6071
	180.617	12.2356
	180.932	11.7286
	181.249	11.5886
	181.563	11.2908
	181.878	11.2589
	182.195	10.8382
	182.51	10.4116
	182.826	10.182
	183.141	10.3264
	183.456	10.0993
	183.773	9.89862
	184.087	9.76387
	184.404	9.67151
	184.719	9.82803
	185.033	9.55853
	185.35	9.30637
	185.665	8.95366
	185.979	8.79085
	186.296	8.80076
	186.611	8.48965
	186.925	8.30606
	187.242	8.08959
	187.556	7.88794
	187.871	7.63649
	188.188	7.56668
	188.502	7.63476
	188.819	7.57308
	189.133	7.32614
	189.448	7.20795
	189.764	6.96121
	190.079	7.07452
	190.393	7.03866
	190.71	7.16403
	191.024	6.91167
	191.339	6.70443
	191.655	6.43772
	191.97	6.34463
	192.284	6.43151
	192.598	5.98846
	192.915	5.74596
	193.229	5.6479
	193.544	5.60293
	193.86	5.7114
	194.174	5.45314
	194.489	5.40313
	194.805	5.19424
	195.119	4.95529
	195.434	4.92224
	195.75	4.89717
	196.064	4.70262
	196.379	4.75313
	196.693	4.66286
	197.009	4.72656
	197.324	4.73987
	197.638	4.6195
	197.954	4.48328
	198.268	4.52649
	198.582	4.48515
	198.897	4.57216
	199.213	4.70804
	199.527	4.70829
	199.841	4.70495
	200.155	4.42461
	200.471	4.52481
	200.786	4.64826
	201.1	4.61262
	201.416	4.65669
	201.73	4.53442
	202.044	4.4899
	202.358	4.72992
	202.674	4.95683
	202.988	5.13124
	203.302	5.03592
	203.616	4.98846
	203.93	5.00062
	204.246	5.03329
	204.56	5.32153
	204.874	5.33679
	205.188	5.35129
	205.504	5.42085
	205.818	5.4585
	206.132	5.36983
	206.446	5.09879
	206.762	4.90869
	207.076	4.87429
	207.39	4.92987
	207.704	4.87773
	208.018	4.89255
	208.334	4.88003
	208.647	4.95552
	208.961	4.87671
	209.275	4.73728
	209.589	4.72408
	209.905	4.90951
	210.219	4.90299
	210.532	4.67925
	210.846	4.70543
	211.16	4.85651
	211.476	5.08699
	211.79	5.19071
	212.103	5.12702
	212.417	4.95453
	212.731	4.81901
	213.046	4.8598
	213.36	4.89394
	213.674	4.85306
	213.987	4.85022
	214.301	4.91504
	214.615	5.0296
	214.93	4.9645
	215.244	4.7972
	215.558	4.7709
	215.871	4.95178
	216.185	4.81365
	216.498	4.74879
	216.812	4.90394
	217.128	5.05918
	217.441	5.28443
	217.755	5.28852
	218.068	5.25666
	218.382	5.4621
	218.695	5.50985
	219.009	5.43425
	219.324	5.41471
	219.638	5.45021
	219.951	5.35102
	220.265	5.30862
	220.578	5.43319
	220.892	5.56762
	221.205	5.57665
	221.518	5.59632
	221.834	5.65077
	222.147	5.85143
	222.461	5.76527
	222.774	5.72713
	223.087	5.91665
	223.401	5.99376
	223.714	6.03293
	224.027	6.30584
	224.341	6.39987
	224.656	6.44714
	224.969	6.46595
	225.283	6.26679
	225.596	6.27876
	225.909	6.02956
	226.222	5.68063
	226.536	5.57163
	226.849	5.36499
	227.162	5.31474
	227.475	5.34933
	227.789	5.65283
	228.102	5.89626
	228.417	6.01325
	228.73	5.95551
	229.043	5.93484
	229.356	5.88162
	229.67	6.05023
	229.983	5.94823
	230.296	6.04383
	230.609	6.33246
	230.922	6.56718
	231.235	6.79622
	231.548	6.78535
	231.861	6.74501
	232.174	6.86906
	232.487	7.10294
	232.8	7.4071
	233.113	7.52589
	233.426	7.60195
	233.739	8.06842
	234.052	8.37265
	234.365	8.56801
	234.678	8.92235
	234.991	9.09592
	235.304	9.2448
	235.619	9.24942
	235.932	9.22881
	236.245	9.48643
	236.558	9.7454
	236.871	10.0982
	237.184	10.4391
	237.497	10.7023
	237.809	11.073
	238.122	11.371
	238.435	11.5768
	238.748	11.7203
	239.061	11.7633
	239.374	11.9617
	239.686	12.3278
	239.999	12.6964
	240.312	12.7877
	240.625	12.7849
	240.937	13.0578
	241.25	13.4276
	241.561	13.6902
	241.874	14.211
	242.186	14.6164
	242.499	15.1182
	242.812	15.6476
	243.124	15.8611
	243.437	16.2253
	243.75	16.9936
	244.062	17.3833
	244.375	17.8924
	244.688	18.3782
	245	18.876
	245.313	19.2792
	245.625	19.9106
	245.938	20.6472
	246.25	21.1659
	246.563	21.6688
	246.876	22.4397
	247.188	23.2911
	247.501	24.0538
	247.813	24.911
	248.126	25.7002
	248.436	26.7516
	248.749	27.8342
	249.061	28.682
	249.374	29.6416
	249.686	30.6596
	249.998	31.747
	250.311	32.7044
	250.623	33.6358
	250.936	34.8903
	251.248	36.0765
	251.561	36.9692
	251.873	37.9138
	252.183	38.7604
	252.496	39.4968
	252.808	40.2695
	253.12	40.8901
	253.433	41.2614
	253.745	41.5482
	254.057	41.8693
	254.369	42.2688
	254.682	42.7256
	254.992	42.5209
	255.304	42.4092
	255.616	42.2375
	255.929	42.0331
	256.241	41.4551
	256.553	40.84
	256.865	40.4744
	257.178	39.7972
	257.488	38.9928
	257.8	38.1758
	258.112	37.3932
	258.424	36.7503
	258.736	35.6664
	259.049	34.6495
	259.361	33.6184
	259.671	32.7783
	259.983	31.9853
	260.295	31.082
	260.607	30.1656
	260.919	29.307
	261.231	28.7418
	261.543	28.007
	261.853	27.4327
	262.165	27.0676
	262.477	26.0765
	262.789	25.992
	263.101	25.5904
	263.413	25.2914
	263.723	24.7588
	264.035	24.7149
	264.347	24.5541
	264.659	24.0974
	264.971	23.909
	265.281	23.7659
	265.593	23.403
	265.905	23.7124
	266.216	23.3421
	266.528	23.4847
	266.838	23.716
	267.142	24.0576
	267.456	23.8769
	267.767	23.9789
	268.081	24.0289
	268.393	24.1326
	268.705	24.1604
	269.019	24.138
	269.331	24.3945
	269.645	24.7226
	269.956	24.6111
	270.268	25.1897
	270.582	25.0686
	270.894	25.369
	271.208	25.4446
	271.519	25.8452
	271.831	25.909
	272.145	26.0747
	272.456	26.539
	272.77	26.6822
	273.082	26.8998
	273.394	27.258
	273.707	27.0845
	274.019	27.4137
	274.333	27.6056
	274.644	27.4744
	274.956	27.747
	275.27	27.889
	275.581	27.8292
	275.893	28.6018
	276.206	29.058
	276.518	29.5728
	276.829	29.7548
	277.143	29.9167
	277.455	30.4207
	277.768	30.7346
	278.08	30.725
	278.391	31.4034
	278.705	32.2436
	279.016	32.754
	279.328	33.7924
	279.641	35.1565
	279.953	36.5686
	280.264	37.8776
	280.578	39.4475
	280.889	41.158
	281.2	42.8516
	281.514	44.5565
	281.825	46.4417
	282.137	48.5677
	282.45	50.4168
	282.761	52.082
	283.073	54.0569
	283.386	55.9924
	283.697	57.5017
	284.009	58.8318
	284.322	60.0757
	284.633	61.605
	284.945	62.8553
	285.258	63.7725
	285.569	64.8891
	285.88	65.9727
	286.192	66.6671
	286.505	66.9248
	286.816	67.2192
	287.127	66.9345
	287.441	66.365
	287.752	65.6431
	288.063	64.4172
	288.374	63.6022
	288.687	62.3235
	288.999	61.1228
	289.31	59.6253
	289.623	57.8935
	289.934	55.753
	290.245	53.8054
	290.556	51.9199
	290.869	50.0306
	291.18	48.1916
	291.491	46.0479
	291.802	44.2896
	292.116	42.729
	292.427	41.1052
	292.738	39.5343
	293.049	37.9395
	293.362	36.7427
	293.673	35.2495
	293.984	33.5937
	294.295	32.2316
	294.608	31.2261
	294.919	30.4447
	295.229	29.7708
	295.54	28.971
	295.853	28.676
	296.164	28.0994
	296.475	27.5541
	296.786	26.8477
	297.099	26.3325
	297.41	25.8467
	297.721	25.5251
	298.031	25.2986
	298.342	24.6132
	298.655	24.4339
	298.966	24.2139
	299.277	24.005
	299.588	23.6497
	299.9	23.3202
	300.211	22.9939
	300.522	23.1642
	300.833	22.9892
	301.143	22.5893
	301.456	22.7669
	301.767	23.0287
	302.078	23.01
	302.388	22.9161
	302.699	22.7476
	303.01	22.2454
	303.322	22.0227
	303.633	21.8695
	303.944	21.689
	304.254	21.666
	304.565	21.713
	304.877	21.736
	305.188	21.812
	305.499	21.9353
	305.809	22.1979
	306.12	22.5496
	306.43	22.5066
	306.741	22.2196
	307.053	22.1716
	307.364	22.5536
	307.674	22.853
	307.985	23.056
	308.295	22.7995
	308.606	22.875
	308.918	22.9173
	309.229	22.5926
	309.539	22.6181
	309.85	22.6942
	310.16	22.5581
	310.471	22.5049
	310.781	22.6958
	311.091	22.6788
	311.404	22.6613
	311.714	22.6588
	312.025	22.6104
	312.335	22.6502
	312.645	22.7774
	312.956	22.9459
	313.266	23.1136
	313.576	23.0144
	313.889	23.0894
	314.199	23.177
	314.509	23.4323
	314.819	23.5896
	315.13	23.7666
	315.44	23.9128
	315.75	23.8911
	316.06	23.9769
	316.371	24.0453
	316.681	24.0953
	316.993	24.2171
	317.303	24.1562
	317.613	24.0903
	317.924	24.3529
	318.234	24.6762
	318.544	24.7806
	318.854	24.9855
	319.164	25.037
	319.474	24.8776
	319.784	24.8284
	320.094	24.6597
	320.404	24.4364
	320.715	24.3106
	321.025	24.0614
	321.337	24.2554
	321.647	24.3077
	321.957	24.3364
	322.267	24.2174
	322.577	24.2636
	322.887	23.7871
	323.197	23.5012
	323.507	23.6076
	323.817	23.5771
	324.127	23.4315
	324.437	23.4674
	324.747	23.4654
	325.056	23.555
	325.366	23.5836
	325.676	23.8125
	325.986	23.973
	326.296	24.274
	326.606	24.2516
	326.916	24.1232
	327.226	24.2281
	327.535	24.472
	327.845	24.8457
	328.155	25.0059
	328.465	25.3867
	328.775	25.5449
	329.084	25.5254
	329.394	25.5222
	329.704	25.5182
	330.014	25.5265
	330.324	25.5911
	330.633	26.0208
	330.943	26.1497
	331.253	26.2698
	331.562	26.3786
	331.872	26.7833
	332.182	26.9319
	332.491	27.2379
	332.801	27.3704
	333.111	27.4668
	333.42	27.383
	333.73	27.4705
	334.04	27.1871
	334.349	27.2075
	334.659	27.4373
	334.968	27.7255
	335.278	27.4963
	335.588	27.3632
	335.897	27.4766
	336.207	27.1717
	336.516	27.3075
	336.826	27.3391
	337.135	27.3702
	337.445	27.3816
	337.754	27.5459
	338.062	27.7769
	338.371	27.7965
	338.681	28.0258
	338.99	28.0815
	339.299	28.4397
	339.609	28.5947
	339.918	28.6743
	340.228	28.7538
	340.537	28.9369
	340.847	29.2502
	341.156	29.4907
	341.465	29.3093
	341.775	29.7005
	342.082	29.8776
	342.391	30.0738
	342.701	30.0261
	343.01	30.356
	343.319	30.7344
	343.629	30.6236
	343.938	30.6284
	344.247	30.3995
	344.556	30.5118
	344.866	30.436
	345.175	30.7839
	345.482	30.9799
	345.791	30.6883
	346.1	30.6784
	346.41	30.6157
	346.719	30.6635
	347.028	30.595
	347.337	30.2474
	347.646	29.9013
	347.953	29.7589
	348.263	29.3327
	348.572	29.1456
	348.881	28.8632
	349.19	28.8038
	349.499	28.6191
	349.808	28.745
	350.115	28.5739
	350.424	28.6876
	350.733	28.4273
	351.042	28.2934
	351.351	28.4936
	351.66	28.7395
	351.969	29.037
	352.276	29.0576
	352.585	29.1538
	352.894	29.008
	353.203	29.139
	353.512	29.1669
	353.821	29.3209
	354.128	29.3359
	354.437	29.2698
	354.746	29.3778
	355.055	29.8755
	355.364	30.3662
	355.673	30.5409
	355.979	31.3023
	356.288	31.613
	356.597	32.1341
	356.906	32.5267
	357.215	33.0163
	357.522	33.4423
	357.83	34.0722
	358.139	34.294
	358.448	34.6604
	358.757	35.2635
	359.064	35.799
	359.372	35.9859
	359.681	36.3757
	359.99	36.5899
	360.299	36.988
	360.605	37.3396
	360.914	37.6224
	361.223	38.1732
	361.531	38.3855
	361.838	38.4787
	362.147	38.4631
	362.455	38.2954
	362.764	38.0585
	363.071	37.9338
	363.379	37.8088
	363.688	37.2566
	363.996	36.9638
	364.305	36.2178
	364.612	35.5822
	364.92	34.7928
	365.229	34.0418
	365.537	33.2922
	365.844	32.5736
	366.152	32.2559
	366.461	31.2858
	366.769	30.4505
	367.076	29.835
	367.384	29.1715
	367.693	28.6423
	367.999	27.8778
	368.308	27.0163
	368.616	26.2305
	368.925	25.596
	369.231	24.8173
	369.539	24.2247
	369.848	23.7132
	370.154	23.0535
	370.463	22.4975
	370.771	22.0011
	371.079	21.5309
	371.386	21.1974
	371.694	20.7566
	372.002	20.5252
	372.309	20.3983
	372.617	20.196
	372.925	19.9691
	373.234	19.9127
	373.54	19.7187
	373.848	19.1383
	374.156	18.993
	374.462	18.9801
	374.771	18.9712
	375.079	18.9334
	375.385	19.0142
	375.693	19.2553
	376.002	19.3707
	376.308	19.0761
	376.616	18.8606
	376.924	18.8687
	377.23	18.9167
	377.538	18.8878
	377.846	18.8339
	378.153	18.6703
	378.461	18.6099
	378.769	18.5147
	379.075	18.2488
	379.383	18.049
	379.691	17.8701
	379.997	17.5634
	380.305	17.3741
	380.613	17.1963
	380.919	16.7718
	381.227	16.8449
	381.533	16.8918
	381.841	16.6078
	382.149	16.0702
	382.455	15.6861
	382.763	15.0398
	383.071	14.378
	383.377	13.8271
	383.685	13.4321
	383.991	13.2488
	384.299	12.8636
	384.607	12.3766
	384.913	11.7771
	385.22	11.3452
	385.526	11.0852
	385.834	10.8697
	386.142	10.633
	386.448	10.3574
	386.756	10.1664
	387.061	9.82574
	387.369	9.64742
	387.677	9.40826
	387.983	9.09925
	388.291	8.74775
	388.596	8.58071
	388.904	8.1647
	389.212	7.98866
	389.518	7.81579
	389.825	7.72055
	390.131	7.44454
	390.439	7.37993
	390.744	7.2908
	391.052	7.0919
	391.36	6.80832
	391.665	6.59134
	391.973	6.56788
	392.279	6.68237
	392.586	6.86301
	392.892	6.82146
	393.2	6.6041
	393.505	6.39419
	393.813	6.09378
	394.12	5.9952
	394.426	5.77135
	394.733	5.69373
	395.039	5.56518
	395.347	5.55817
	395.652	5.49635
	395.96	5.46806
	396.265	5.31508
	396.573	5.18312
	396.878	5.16916
	397.186	4.97406
	397.491	4.82978
	397.798	4.80217
	398.104	4.70967
	398.411	4.52631
	398.717	4.30091
	399.024	4.1434
	399.33	3.97534
	399.637	3.77616
	399.942	3.71
	400.25	3.48531
	400.555	3.50106
	400.862	3.60413
	401.168	3.43315
	401.475	3.45767
	401.78	3.31867
	402.088	3.60649
	402.393	3.86582
	402.7	3.7731
	403.006	3.77548
	403.313	3.81149
	403.618	3.84982
	403.925	3.96169
	404.231	4.0071
	404.538	3.8531
	404.843	3.87622
	405.15	4.00813
	405.455	4.05515
	405.763	4.09301
	406.068	4.12172
	406.375	4.34461
	406.68	4.61518
	406.985	4.86224
	407.292	4.97367
	407.597	4.77107
	407.905	4.9072
	408.21	4.94845
	408.517	5.05351
	408.822	5.11665
	409.129	5.18192
	409.434	5.35717
	409.739	5.37841
	410.046	5.37774
	410.351	5.61203
	410.658	5.84831
	410.963	6.10787
	411.27	6.49283
	411.575	7.04798
	411.88	7.74553
	412.187	8.62489
	412.492	9.68205
	412.799	11.2495
	413.104	13.4615
	413.409	16.6836
	413.716	20.1752
	414.021	23.907
	414.328	27.4775
	414.632	30.5995
	414.937	33.1384
	415.244	35.1407
	415.549	36.4504
	415.856	37.3432
	416.161	37.8596
	416.465	38.3963
	416.772	38.9213
	417.077	39.2012
	417.384	39.2781
	417.689	39.1978
	417.993	39.3291
	418.3	39.2131
	418.605	39.0041
	418.91	38.7995
	419.216	38.3134
	419.521	37.7018
	419.826	36.89
	420.133	35.8766
	420.437	34.2855
	420.744	32.2124
	421.049	29.1207
	421.353	25.6878
	421.66	21.9364
	421.965	18.3376
	422.269	15.1346
	422.576	12.4779
	422.88	10.5837
	423.185	9.4763
	423.492	8.80118
	423.796	8.24069
	424.101	7.9518
	424.407	7.53212
	424.712	7.20815
	425.016	6.91422
	425.323	7.01297
	425.627	6.88856
	425.932	6.93181
	426.236	7.09564
	426.543	7.1042
	426.847	7.41417
	427.152	7.73692
	427.458	7.87648
	427.763	7.99962
	428.067	8.2042
	428.374	8.1624
	428.678	8.07177
	428.982	7.96476
	429.289	7.94141
	429.593	7.9766
	429.897	8.18262
	430.202	8.1363
	430.508	8.05306
	430.813	7.88398
	431.117	7.71283
	431.421	7.79181
	431.728	7.73195
	432.032	7.65828
	432.336	7.69101
	432.642	7.64748
	432.947	7.43762
	432.98	7.50654
	433.286	7.22662
	433.592	7.08384
	433.898	6.75677
	434.205	6.21316
	434.511	5.96784
	434.817	5.8172
	435.123	5.55126
	435.43	5.43636
	435.734	5.17415
	436.04	5.18299
	436.346	5.39251
	436.652	5.57868
	436.959	5.66141
	437.265	5.44384
	437.571	5.57024
	437.875	5.52149
	438.181	5.45563
	438.487	5.65648
	438.793	5.51831
	439.099	5.4519
	439.406	5.37137
	439.712	5.40183
	440.016	5.33204
	440.322	5.44637
	440.628	5.58309
	440.934	5.7118
	441.24	5.68181
	441.546	5.91976
	441.852	6.14364
	442.156	6.02887
	442.462	6.14998
	442.768	6.46674
	443.074	6.48102
	443.38	6.71824
	443.684	6.85887
	443.99	6.99583
	444.295	7.04747
	444.601	7.20952
	444.907	7.57353
	445.213	7.77712
	445.517	8.24823
	445.823	8.48692
	446.129	8.45233
	446.435	8.55001
	446.74	8.76959
	447.044	9.00706
	447.35	8.99782
	447.656	9.23689
	447.962	9.30399
	448.268	9.19718
	448.571	9.36148
	448.877	9.36034
	449.183	9.36806
	449.489	9.33801
	449.792	9.33653
	450.098	9.35057
	450.404	9.16374
	450.709	9.07671
	451.015	8.99393
	451.319	8.86371
	451.624	8.63845
	451.93	8.25048
	452.236	8.15546
	452.539	7.87514
	452.845	7.91598
	453.151	7.68734
	453.456	7.54615
	453.76	7.34691
	454.065	7.24534
	454.371	7.1921
	454.677	6.74924
	454.98	6.67534
	455.286	6.55363
	455.591	6.30493
	455.897	6.23913
	456.2	6.1215
	456.506	6.24099
	456.811	6.27782
	457.117	6.2938
	457.42	6.42962
	457.726	6.39299
	458.031	6.44579
	458.335	6.46721
	458.64	6.53217
	458.946	6.66538
	459.251	6.82149
	459.554	7.09111
	459.86	7.07098
	460.165	7.06838
	460.469	6.75099
	460.774	6.76851
	461.079	6.56092
	461.385	6.68192
	461.688	6.94738
	461.993	6.96749
	462.299	7.41315
	462.602	7.54868
	462.907	7.73908
	463.212	7.92682
	463.516	8.08251
	463.821	8.05686
	464.126	8.02336
	464.429	8.08772
	464.735	7.95834
	465.04	7.84379
	465.343	7.69439
	465.648	8.07532
	465.954	8.26226
	466.257	8.36446
	466.562	8.27731
	466.867	8.46313
	467.17	8.4453
	467.475	8.48041
	467.78	8.48988
	468.084	8.68014
	468.389	8.64802
	468.694	8.85556
	468.997	8.77696
	469.302	8.55012
	469.607	8.49412
	469.91	8.40417
	470.215	8.46864
	470.518	8.42848
	470.823	8.39424
	471.128	8.48038
	471.431	8.55554
	471.736	8.31678
	472.041	8.23661
	472.344	8.44314
	472.649	8.60947
	472.952	8.92988
	473.257	8.65998
	473.562	8.67678
	473.865	8.74393
	474.17	8.90659
	474.475	8.72103
	474.778	8.80713
	475.083	8.85691
	475.385	9.07121
	475.69	9.09354
	475.995	9.12346
	476.298	9.12162
	476.603	9.24981
	476.906	9.3974
	477.21	9.45617
	477.513	9.565
	477.818	9.5616
	478.123	9.70074
	478.426	9.62526
	478.73	9.57766
	479.033	9.56874
	479.338	9.76024
	479.641	9.70236
	479.945	9.6102
	480.25	9.57152
	480.553	9.58656
	480.857	9.59997
	481.16	9.51622
	481.465	9.46427
	481.767	9.44101
	482.072	9.39684
	482.377	9.37503
	482.679	9.28653
	482.984	9.17956
	483.287	9.25286
	483.591	9.38269
	483.894	9.49491
	484.198	9.51489
	484.501	9.47466
	484.805	9.47985
	485.108	9.43955
	485.413	9.41243
	485.715	9.18698
	486.02	9.31947
	486.322	9.33972
	486.627	9.4413
	486.929	9.56337
	487.234	9.71563
	487.538	9.89301
	487.84	9.85671
	488.145	9.69798
	488.447	9.80598
	488.752	9.752
	489.054	9.81102
	489.359	9.74641
	489.661	9.89651
	489.965	9.68584
	490.268	9.71238
	490.572	9.90809
	490.875	9.92319
	491.177	9.92963
	491.481	9.91065
	491.784	9.89204
	492.088	9.88742
	492.39	10.0657
	492.694	10.072
	492.997	10.3418
	493.301	10.6106
	493.603	10.6684
	493.908	10.7201
	494.21	10.7624
	494.514	10.8254
	494.816	10.9101
	495.12	11.0328
	495.423	11.2796
	495.727	11.5171
	496.029	11.4938
	496.331	11.6542
	496.635	11.6821
	496.938	12.9109
	497.242	10.1706
	497.544	10.9642
	497.848	11.5978
	498.15	11.1878
	498.454	12.8209
	498.756	14.4089
	499.058	14.5977
	499.362	14.4878
	499.664	10.9221
	499.968	11.8554
	499.995	11.4426

## Sheet: Figure 1h
Figure 1h
	Parameter x	Parameter y	Parameter x	Parameter y	Parameter x	Parameter y	Parameter x	Parameter y	Parameter x	Parameter y	Parameter x	Parameter y	Parameter x	Parameter y
	Vds (V)	Ids (μA)	Vds (V)	Ids (μA)	Vds (V)	Ids (μA)	Vds (V)	Ids (μA)	Vds (V)	Ids (μA)	Vds (V)	Ids (μA)	Vds (V)	Ids (μA)
	-1	-4.4985	-1	-4.4368	-1	-4.3933	-1	-4.3458	-1	-4.3033	-1	-4.2646	-1	-4.2414
	-0.98	-4.4064	-0.98	-4.3409	-0.98	-4.3016	-0.98	-4.2574	-0.98	-4.2165	-0.98	-4.1773	-0.98	-4.1527
	-0.96	-4.3172	-0.96	-4.2538	-0.96	-4.2133	-0.96	-4.1696	-0.96	-4.1265	-0.96	-4.0926	-0.96	-4.0669
	-0.94	-4.2248	-0.94	-4.1643	-0.94	-4.1241	-0.94	-4.0794	-0.94	-4.0412	-0.94	-4.0052	-0.94	-3.98
	-0.92	-4.134	-0.92	-4.0773	-0.92	-4.0374	-0.92	-3.9959	-0.92	-3.9534	-0.92	-3.9181	-0.92	-3.8965
	-0.9	-4.0463	-0.9	-3.9853	-0.9	-3.9476	-0.9	-3.906	-0.9	-3.8682	-0.9	-3.8312	-0.9	-3.8123
	-0.88	-3.9532	-0.88	-3.8968	-0.88	-3.8595	-0.88	-3.8199	-0.88	-3.7821	-0.88	-3.7478	-0.88	-3.7245
	-0.86	-3.8631	-0.86	-3.8085	-0.86	-3.7652	-0.86	-3.7304	-0.86	-3.6956	-0.86	-3.6621	-0.86	-3.6389
	-0.84	-3.7709	-0.84	-3.7179	-0.84	-3.6831	-0.84	-3.6462	-0.84	-3.6067	-0.84	-3.5773	-0.84	-3.555
	-0.82	-3.684	-0.82	-3.6329	-0.82	-3.5934	-0.82	-3.5545	-0.82	-3.5192	-0.82	-3.4905	-0.82	-3.4677
	-0.8	-3.5922	-0.8	-3.5412	-0.8	-3.5072	-0.8	-3.4628	-0.8	-3.4331	-0.8	-3.4041	-0.8	-3.3828
	-0.78	-3.5006	-0.78	-3.4533	-0.78	-3.4168	-0.78	-3.3775	-0.78	-3.35	-0.78	-3.3186	-0.78	-3.3
	-0.76	-3.41	-0.76	-3.3666	-0.76	-3.3298	-0.76	-3.2925	-0.76	-3.2614	-0.76	-3.2347	-0.76	-3.2118
	-0.74	-3.3206	-0.74	-3.2746	-0.74	-3.2412	-0.74	-3.204	-0.74	-3.1746	-0.74	-3.147	-0.74	-3.1314
	-0.72	-3.23	-0.72	-3.1851	-0.72	-3.1551	-0.72	-3.1168	-0.72	-3.0887	-0.72	-3.0636	-0.72	-3.0455
	-0.7	-3.1388	-0.7	-3.098	-0.7	-3.0655	-0.7	-3.0299	-0.7	-3.0032	-0.7	-2.9741	-0.7	-2.9607
	-0.68	-3.0489	-0.68	-3.0093	-0.68	-2.9778	-0.68	-2.944	-0.68	-2.9157	-0.68	-2.8924	-0.68	-2.8747
	-0.66	-2.9587	-0.66	-2.9203	-0.66	-2.8887	-0.66	-2.8565	-0.66	-2.8297	-0.66	-2.8062	-0.66	-2.791
	-0.64	-2.8677	-0.64	-2.8308	-0.64	-2.8027	-0.64	-2.7661	-0.64	-2.7444	-0.64	-2.7211	-0.64	-2.7031
	-0.62	-2.7794	-0.62	-2.7443	-0.62	-2.7131	-0.62	-2.681	-0.62	-2.6577	-0.62	-2.6357	-0.62	-2.6196
	-0.6	-2.6886	-0.6	-2.6518	-0.6	-2.6267	-0.6	-2.5916	-0.6	-2.5715	-0.6	-2.5498	-0.6	-2.5346
	-0.58	-2.5979	-0.58	-2.5659	-0.58	-2.5385	-0.58	-2.5113	-0.58	-2.4851	-0.58	-2.465	-0.58	-2.4492
	-0.56	-2.5104	-0.56	-2.4745	-0.56	-2.4505	-0.56	-2.4227	-0.56	-2.4004	-0.56	-2.3778	-0.56	-2.3654
	-0.54	-2.417	-0.54	-2.3854	-0.54	-2.3631	-0.54	-2.338	-0.54	-2.313	-0.54	-2.2938	-0.54	-2.2795
	-0.52	-2.3293	-0.52	-2.2954	-0.52	-2.274	-0.52	-2.2488	-0.52	-2.2276	-0.52	-2.2092	-0.52	-2.1953
	-0.5	-2.24	-0.5	-2.2039	-0.5	-2.1884	-0.5	-2.1645	-0.5	-2.1409	-0.5	-2.1234	-0.5	-2.1085
	-0.48	-2.15	-0.48	-2.1179	-0.48	-2.0991	-0.48	-2.076	-0.48	-2.0571	-0.48	-2.0386	-0.48	-2.0261
	-0.46	-2.0597	-0.46	-2.0271	-0.46	-2.0135	-0.46	-1.9892	-0.46	-1.9686	-0.46	-1.9534	-0.46	-1.9414
	-0.44	-1.9696	-0.44	-1.9398	-0.44	-1.9268	-0.44	-1.9029	-0.44	-1.8847	-0.44	-1.8694	-0.44	-1.8586
	-0.42	-1.8785	-0.42	-1.8519	-0.42	-1.8368	-0.42	-1.8164	-0.42	-1.7971	-0.42	-1.7838	-0.42	-1.7716
	-0.4	-1.7885	-0.4	-1.7631	-0.4	-1.7479	-0.4	-1.7285	-0.4	-1.7137	-0.4	-1.6972	-0.4	-1.689
	-0.38	-1.6982	-0.38	-1.6752	-0.38	-1.6605	-0.38	-1.6426	-0.38	-1.6251	-0.38	-1.6137	-0.38	-1.6022
	-0.36	-1.6097	-0.36	-1.5865	-0.36	-1.5743	-0.36	-1.5568	-0.36	-1.5423	-0.36	-1.5277	-0.36	-1.5191
	-0.34	-1.5189	-0.34	-1.4995	-0.34	-1.485	-0.34	-1.4692	-0.34	-1.4548	-0.34	-1.4432	-0.34	-1.4326
	-0.32	-1.4309	-0.32	-1.4121	-0.32	-1.3997	-0.32	-1.3842	-0.32	-1.3702	-0.32	-1.3579	-0.32	-1.3501
	-0.3	-1.3416	-0.3	-1.321	-0.3	-1.3097	-0.3	-1.2959	-0.3	-1.2827	-0.3	-1.2738	-0.3	-1.2638
	-0.28	-1.2501	-0.28	-1.2336	-0.28	-1.2245	-0.28	-1.2095	-0.28	-1.1973	-0.28	-1.187	-0.28	-1.1806
	-0.26	-1.161	-0.26	-1.1462	-0.26	-1.1353	-0.26	-1.1219	-0.26	-1.1122	-0.26	-1.1037	-0.26	-1.0956
	-0.24	-1.0726	-0.24	-1.0589	-0.24	-1.0491	-0.24	-1.0374	-0.24	-1.026	-0.24	-1.0178	-0.24	-1.0121
	-0.22	-0.9823	-0.22	-0.97134	-0.22	-0.96224	-0.22	-0.95134	-0.22	-0.94102	-0.22	-0.93258	-0.22	-0.92746
	-0.2	-0.89356	-0.2	-0.88106	-0.2	-0.87282	-0.2	-0.86324	-0.2	-0.85574	-0.2	-0.84882	-0.2	-0.84348
	-0.18	-0.8036	-0.18	-0.79444	-0.18	-0.78634	-0.18	-0.7775	-0.18	-0.76894	-0.18	-0.76238	-0.18	-0.7578
	-0.16	-0.7134	-0.16	-0.70434	-0.16	-0.69784	-0.16	-0.6905	-0.16	-0.68444	-0.16	-0.67872	-0.16	-0.67436
	-0.14	-0.62542	-0.14	-0.61774	-0.14	-0.61124	-0.14	-0.60582	-0.14	-0.59784	-0.14	-0.59276	-0.14	-0.58932
	-0.12	-0.53548	-0.12	-0.5279	-0.12	-0.52498	-0.12	-0.51828	-0.12	-0.51368	-0.12	-0.50886	-0.12	-0.5064
	-0.1	-0.44688	-0.1	-0.44114	-0.1	-0.43602	-0.1	-0.43036	-0.1	-0.4276	-0.1	-0.42428	-0.1	-0.42024
	-0.08	-0.35632	-0.08	-0.35252	-0.08	-0.34878	-0.08	-0.34468	-0.08	-0.34092	-0.08	-0.33816	-0.08	-0.33706
	-0.06	-0.26766	-0.06	-0.26506	-0.06	-0.26096	-0.06	-0.25862	-0.06	-0.25668	-0.06	-0.25464	-0.06	-0.25146
	-0.04	-0.17918	-0.04	-0.1752	-0.04	-0.17502	-0.04	-0.17172	-0.04	-0.1703	-0.04	-0.16868	-0.04	-0.16886
	-0.02	-0.08912	-0.02	-0.08851	-0.02	-0.0869	-0.02	-0.08625	-0.02	-0.08516	-0.02	-0.08429	-0.02	-0.08491
	0	0.00059105	0	7.526e-05	0	-0.00047484	0	0.00053252	0	3.303e-05	0	-0.00034599	0	0.00033325
	0.02	0.09003	0.02	0.08767	0.02	0.0874	0.02	0.0861	0.02	0.08633	0.02	0.08562	0.02	0.08374
	0.04	0.17802	0.04	0.17774	0.04	0.1759	0.04	0.17248	0.04	0.17114	0.04	0.1701	0.04	0.1686
	0.06	0.26732	0.06	0.26538	0.06	0.26248	0.06	0.26072	0.06	0.25792	0.06	0.25494	0.06	0.25426
	0.08	0.35776	0.08	0.35254	0.08	0.34904	0.08	0.34634	0.08	0.34298	0.08	0.34068	0.08	0.33698
	0.1	0.44646	0.1	0.44276	0.1	0.43852	0.1	0.43346	0.1	0.42808	0.1	0.4238	0.1	0.42268
	0.12	0.5361	0.12	0.52974	0.12	0.5252	0.12	0.5195	0.12	0.51492	0.12	0.51034	0.12	0.5058
	0.14	0.62422	0.14	0.61924	0.14	0.61214	0.14	0.60572	0.14	0.5988	0.14	0.59414	0.14	0.59164
	0.16	0.71248	0.16	0.70738	0.16	0.69874	0.16	0.69294	0.16	0.68646	0.16	0.68024	0.16	0.67432
	0.18	0.80292	0.18	0.79476	0.18	0.78844	0.18	0.77776	0.18	0.7702	0.18	0.76352	0.18	0.75974
	0.2	0.89292	0.2	0.8827	0.2	0.8737	0.2	0.8662	0.2	0.85674	0.2	0.84884	0.2	0.84284
	0.22	0.98306	0.22	0.97124	0.22	0.96184	0.22	0.95142	0.22	0.9413	0.22	0.93466	0.22	0.9281
	0.24	1.07186	0.24	1.05904	0.24	1.04816	0.24	1.03928	0.24	1.02812	0.24	1.01818	0.24	1.01182
	0.26	1.1612	0.26	1.1492	0.26	1.138	0.26	1.12452	0.26	1.1127	0.26	1.10508	0.26	1.09646
	0.28	1.249	0.28	1.2374	0.28	1.224	0.28	1.2094	0.28	1.199	0.28	1.1881	0.28	1.1789
	0.3	1.3378	0.3	1.3247	0.3	1.3119	0.3	1.297	0.3	1.284	0.3	1.2735	0.3	1.266
	0.32	1.4278	0.32	1.4149	0.32	1.3994	0.32	1.3845	0.32	1.371	0.32	1.3568	0.32	1.348
	0.34	1.5162	0.34	1.5032	0.34	1.4864	0.34	1.4707	0.34	1.4555	0.34	1.4404	0.34	1.4337
	0.36	1.6083	0.36	1.5913	0.36	1.5753	0.36	1.5577	0.36	1.5427	0.36	1.526	0.36	1.5176
	0.38	1.6985	0.38	1.6807	0.38	1.6625	0.38	1.6441	0.38	1.6273	0.38	1.6113	0.38	1.6024
	0.4	1.7869	0.4	1.7674	0.4	1.7497	0.4	1.7322	0.4	1.7146	0.4	1.6955	0.4	1.6873
	0.42	1.8745	0.42	1.857	0.42	1.8363	0.42	1.8168	0.42	1.798	0.42	1.7814	0.42	1.7709
	0.44	1.9648	0.44	1.944	0.44	1.9261	0.44	1.9046	0.44	1.8857	0.44	1.8654	0.44	1.8574
	0.46	2.0548	0.46	2.0341	0.46	2.0152	0.46	1.9919	0.46	1.9686	0.46	1.9525	0.46	1.9395
	0.48	2.1441	0.48	2.1217	0.48	2.1022	0.48	2.0783	0.48	2.0591	0.48	2.0379	0.48	2.0275
	0.5	2.2336	0.5	2.2106	0.5	2.1872	0.5	2.1631	0.5	2.1428	0.5	2.1223	0.5	2.1092
	0.52	2.3232	0.52	2.3003	0.52	2.2771	0.52	2.2502	0.52	2.2289	0.52	2.2059	0.52	2.1948
	0.54	2.4143	0.54	2.3865	0.54	2.3665	0.54	2.3389	0.54	2.3142	0.54	2.2949	0.54	2.2796
	0.56	2.5029	0.56	2.4781	0.56	2.453	0.56	2.4252	0.56	2.4011	0.56	2.3793	0.56	2.3651
	0.58	2.594	0.58	2.5661	0.58	2.5393	0.58	2.5112	0.58	2.4866	0.58	2.4662	0.58	2.4497
	0.6	2.6824	0.6	2.656	0.6	2.6274	0.6	2.5996	0.6	2.5728	0.6	2.5501	0.6	2.5339
	0.62	2.7724	0.62	2.7441	0.62	2.7157	0.62	2.6846	0.62	2.6591	0.62	2.6376	0.62	2.6196
	0.64	2.8637	0.64	2.8337	0.64	2.8053	0.64	2.773	0.64	2.7441	0.64	2.7199	0.64	2.707
	0.66	2.9524	0.66	2.9218	0.66	2.8915	0.66	2.8583	0.66	2.8323	0.66	2.8084	0.66	2.7895
	0.68	3.0436	0.68	3.0112	0.68	2.9791	0.68	2.9475	0.68	2.9176	0.68	2.8905	0.68	2.874
	0.7	3.1331	0.7	3.0981	0.7	3.0684	0.7	3.0342	0.7	3.0059	0.7	2.9786	0.7	2.9603
	0.72	3.2245	0.72	3.1887	0.72	3.1559	0.72	3.1227	0.72	3.0913	0.72	3.0634	0.72	3.0465
	0.74	3.3127	0.74	3.2786	0.74	3.2443	0.74	3.2083	0.74	3.1787	0.74	3.1501	0.74	3.1295
	0.76	3.4047	0.76	3.367	0.76	3.3306	0.76	3.2969	0.76	3.2634	0.76	3.2338	0.76	3.2159
	0.78	3.4942	0.78	3.4571	0.78	3.4177	0.78	3.3813	0.78	3.3511	0.78	3.321	0.78	3.2973
	0.8	3.584	0.8	3.5451	0.8	3.5089	0.8	3.47	0.8	3.4349	0.8	3.4062	0.8	3.3856
	0.82	3.6697	0.82	3.6367	0.82	3.5974	0.82	3.5552	0.82	3.5222	0.82	3.4926	0.82	3.4702
	0.84	3.7592	0.84	3.7239	0.84	3.6833	0.84	3.6451	0.84	3.609	0.84	3.5799	0.84	3.5556
	0.86	3.8467	0.86	3.8163	0.86	3.7727	0.86	3.7328	0.86	3.6977	0.86	3.6641	0.86	3.6395
	0.88	3.9446	0.88	3.9035	0.88	3.8608	0.88	3.8205	0.88	3.7833	0.88	3.7527	0.88	3.7253
	0.9	4.0258	0.9	3.9906	0.9	3.9498	0.9	3.9068	0.9	3.8706	0.9	3.8361	0.9	3.8108
	0.92	4.1239	0.92	4.0804	0.92	4.0372	0.92	3.9976	0.92	3.957	0.92	3.9208	0.92	3.8964
	0.94	4.2157	0.94	4.1708	0.94	4.1274	0.94	4.0804	0.94	4.0412	0.94	4.0063	0.94	3.9808
	0.96	4.303	0.96	4.2603	0.96	4.2136	0.96	4.1722	0.96	4.1305	0.96	4.0935	0.96	4.0674
	0.98	4.3952	0.98	4.3499	0.98	4.3022	0.98	4.2579	0.98	4.217	0.98	4.1782	0.98	4.1517
	1	4.4856	1	4.4365	1	4.3924	1	4.3463	1	4.3053	1	4.2675	1	4.2377

## Sheet: Figure 1i
Figure 1i
	Parameter x	Parameter y
	Vgs (V)	Ids (μA)
	-60	4.5773
	-58.8	4.559
	-57.6	4.5427
	-56.4	4.5386
	-55.2	4.5342
	-54	4.5276
	-52.8	4.5204
	-51.6	4.5102
	-50.4	4.5058
	-49.2	4.5016
	-48	4.497
	-46.8	4.4901
	-45.6	4.4836
	-44.4	4.4769
	-43.2	4.4705
	-42	4.4615
	-40.8	4.4661
	-39.6	4.4606
	-38.4	4.4493
	-37.2	4.4449
	-36	4.4367
	-34.8	4.431
	-33.6	4.4259
	-32.4	4.419
	-31.2	4.4106
	-30	4.4112
	-28.8	4.4086
	-27.6	4.3995
	-26.4	4.396
	-25.2	4.3907
	-24	4.3839
	-22.8	4.379
	-21.6	4.3741
	-20.4	4.3677
	-19.2	4.3577
	-18	4.3533
	-16.8	4.3494
	-15.6	4.3504
	-14.4	4.3444
	-13.2	4.3394
	-12	4.335
	-10.8	4.3305
	-9.6	4.3232
	-8.4	4.3222
	-7.2	4.3185
	-6	4.304
	-4.8	4.3074
	-3.6	4.3063
	-2.4	4.2993
	-1.2	4.2919
	0	4.2946
	1.2	4.2912
	2.4	4.2876
	3.6	4.2855
	4.8	4.2889
	6	4.2855
	7.2	4.287
	8.4	4.2844
	9.6	4.2837
	10.8	4.2799
	12	4.2817
	13.2	4.2789
	14.4	4.2827
	15.6	4.2797
	16.8	4.281
	18	4.282
	19.2	4.2839
	20.4	4.2796
	21.6	4.2797
	22.8	4.2836
	24	4.2828
	25.2	4.2823
	26.4	4.2822
	27.6	4.2853
	28.8	4.2859
	30	4.2823
	31.2	4.2817
	32.4	4.2875
	33.6	4.2892
	34.8	4.2903
	36	4.2889
	37.2	4.2905
	38.4	4.2903
	39.6	4.2942
	40.8	4.2925
	42	4.2966
	43.2	4.2971
	44.4	4.2964
	45.6	4.2957
	46.8	4.2973
	48	4.2976
	49.2	4.2962
	50.4	4.3015
	51.6	4.3034
	52.8	4.3038
	54	4.3072
	55.2	4.3081
	56.4	4.3113
	57.6	4.3096
	58.8	4.3114
	60	4.3081

## Sheet: FIgure 2f
Figure 2f
	Parameter x	Parameter y	Parameter y	Parameter y	Parameter x	Parameter y	Parameter y	Parameter y	Parameter y	Parameter y
	Binding energy (eV)	Intensity (a.u.)	Intensity (a.u.)	Intensity (a.u.)	Binding energy (eV)	Intensity (a.u.)	Intensity (a.u.)	Intensity (a.u.)	Intensity (a.u.)	Intensity (a.u.)
	543.05	5830.21	0	5830.21	542.3	6198.22	5949.36	5964.13	5949.36	5964.13
	543	5946.08	5875.48	5875.48	542.25	6052.43	5936.26	5951.03	5936.26	5951.03
	542.95	5775.24	5871.78	5871.78	542.2	5723.56	5914.81	5929.58	5914.81	5929.58
	542.9	6080.8	5864.15	5864.15	542.15	5897.29	5900.3	5915.07	5900.3	5915.07
	542.85	5915.89	5850.52	5850.52	542.1	6055.66	5892.73	5907.5	5892.73	5907.5
	542.8	5946.83	5837.6	5837.6	542.05	5829.28	5866.46	5881.23	5866.46	5881.23
	542.75	5633.3	5820.93	5820.93	542	5934.75	5835.93	5850.7	5835.93	5850.7
	542.7	5942.52	5803.31	5803.31	541.95	5785.07	5815.48	5830.25	5815.48	5830.25
	542.65	5996.61	5781.5	5781.5	541.9	5780.5	5801.85	5816.62	5801.85	5816.62
	542.6	5744.39	5754.5	5754.5	541.85	6030.66	5784.75	5799.52	5784.75	5799.52
	542.55	5885.06	5734.88	5734.88	541.8	5767.54	5767.46	5782.23	5767.46	5782.23
	542.5	5732.46	5718.23	5718.23	541.75	5884.99	5756.74	5771.51	5756.74	5771.51
	542.45	5921.79	5702.9	5702.9	541.7	5777.96	5748.89	5763.66	5748.89	5763.66
	542.4	5759.56	5683.44	5683.44	541.65	5717.98	5743.94	5758.71	5743.94	5758.71
	542.35	5488.23	5667.47	5667.47	541.6	5755.66	5736.45	5751.22	5736.45	5751.22
	542.3	5572.69	5653.64	5653.64	541.55	5687.15	5724.21	5738.98	5724.21	5738.98
	542.25	5698.91	5637.98	5637.98	541.5	5626.23	5714.04	5728.81	5714.04	5728.81
	542.2	5629.27	5621.36	5621.36	541.45	5701.62	5703.13	5717.9	5703.13	5717.9
	542.15	5579.77	5596.82	5596.82	541.4	5819.22	5695.41	5710.18	5695.41	5710.18
	542.1	5720.82	5580.48	5580.48	541.35	5862.03	5683.66	5698.43	5683.66	5698.43
	542.05	5656.54	5568.93	5568.93	541.3	5822.96	5677.49	5692.26	5677.49	5692.26
	542	5746.1	5556.91	5556.91	541.25	5673.53	5672.42	5687.19	5672.42	5687.19
	541.95	5885.78	5542.65	5542.65	541.2	5598.88	5664.78	5679.55	5664.78	5679.55
	541.9	5325.31	5524.88	5524.88	541.15	5784.13	5653.38	5668.15	5653.38	5668.15
	541.85	5379.28	5507.5	5507.5	541.1	5380.46	5639.59	5654.36	5639.59	5654.36
	541.8	5373.61	5486.78	5486.78	541.05	5586.87	5622.98	5637.75	5622.98	5637.75
	541.75	5532.62	5465.45	5465.45	541	5674.3	5608.3	5623.08	5608.3	5623.08
	541.7	5696.86	5448.48	5448.48	540.95	5573.2	5598.45	5613.22	5598.45	5613.22
	541.65	5437.37	5439.03	5439.03	540.9	5597.42	5590.88	5605.65	5590.88	5605.65
	541.6	5555.42	5437.86	5437.86	540.85	5714.35	5575.85	5590.62	5575.85	5590.62
	541.55	5559.41	5435.23	5435.23	540.8	5646.67	5574.01	5588.78	5574.01	5588.78
	541.5	5284.8	5433.31	5433.31	540.75	5575.88	5563.18	5577.95	5563.18	5577.95
	541.45	5281.09	5430.81	5430.81	540.7	5509.86	5548.69	5563.46	5548.69	5563.46
	541.4	5403.57	5426.25	5426.25	540.65	5570.23	5526.57	5541.34	5526.57	5541.34
	541.35	5411.57	5421.14	5421.14	540.6	5505.1	5499.81	5514.58	5499.81	5514.58
	541.3	5258.78	5413.64	5413.64	540.55	5502.58	5472.19	5486.96	5472.19	5486.96
	541.25	5371.56	5406.7	5406.7	540.5	5513.82	5450.1	5464.87	5450.1	5464.87
	541.2	5653.52	5398.09	5398.09	540.45	5643.96	5434.4	5449.17	5434.4	5449.17
	541.15	5665.89	5384.46	5384.46	540.4	5416.02	5417.59	5432.36	5417.59	5432.36
	541.1	5562.66	5366.3	5366.3	540.35	5327.8	5392.63	5407.4	5392.63	5407.4
	541.05	5397	5346.67	5346.67	540.3	5314.24	5373.35	5388.12	5373.35	5388.12
	541	5601.97	5326.68	5326.68	540.25	5280.41	5362.77	5377.54	5362.77	5377.54
	540.95	5612.96	5305.79	5305.79	540.2	5420.53	5355.44	5370.21	5355.44	5370.21
	540.9	5522.32	5282.88	5282.88	540.15	5493.16	5345.44	5360.21	5345.44	5360.21
	540.85	5334.17	5260.89	5260.89	540.1	5213.89	5344	5358.77	5344	5358.77
	540.8	5234.53	5240.07	5240.07	540.05	5145.96	5327.16	5341.93	5327.16	5341.93
	540.75	5126.66	5218.86	5218.86	540	5334.66	5321.89	5336.66	5321.89	5336.66
	540.7	5334.63	5199.65	5199.65	539.95	5499.19	5315.42	5330.19	5315.42	5330.19
	540.65	5339.53	5183.11	5183.11	539.9	5353.93	5302.93	5317.7	5302.93	5317.7
	540.6	5339.39	5170.89	5170.89	539.85	5402.22	5282.23	5297	5282.23	5297
	540.55	5388.57	5160.33	5160.33	539.8	5147.36	5272.68	5287.45	5272.68	5287.45
	540.5	5008.89	5149.96	5149.96	539.75	5264.46	5257.53	5272.3	5257.53	5272.3
	540.45	5173.01	5137.57	5137.57	539.7	5249.69	5240.78	5255.55	5240.78	5255.55
	540.4	5060.08	5124.03	5124.03	539.65	5340.4	5215.23	5230	5215.23	5230
	540.35	5244.86	5110.54	5110.54	539.6	5198.01	5191.36	5206.13	5191.36	5206.13
	540.3	5203.6	5098.74	5098.74	539.55	5120.91	5180.62	5195.39	5180.62	5195.39
	540.25	5302.84	5088.73	5088.73	539.5	4958.7	5172.2	5186.97	5172.2	5186.97
	540.2	5102.76	5080.35	5080.35	539.45	5153.99	5163.87	5178.64	5163.87	5178.64
	540.15	5193.71	5070.51	5070.51	539.4	5217.24	5159.86	5174.63	5159.86	5174.63
	540.1	5057.01	5061.27	5061.27	539.35	5051.95	5129.11	5143.88	5129.11	5143.88
	540.05	5062.2	5049.96	5049.96	539.3	5284.06	5122.22	5137	5122.22	5137
	540	5142.42	5039.59	5039.59	539.25	5054.78	5121.54	5136.31	5121.54	5136.31
	539.95	5053.88	5029.92	5029.92	539.2	5172.85	5119.53	5134.3	5119.53	5134.3
	539.9	5021.87	5022.73	5022.73	539.15	5205.6	5109.15	5123.92	5109.15	5123.92
	539.85	5154.82	5015.14	5015.14	539.1	5002.09	5098.56	5113.33	5098.56	5113.33
	539.8	5054.88	5008.38	5008.38	539.05	5122.3	5087.53	5102.31	5087.53	5102.31
	539.75	5045.26	5001.52	5001.52	539	5127.96	5069.62	5084.39	5069.62	5084.39
	539.7	4992.26	4995.47	4995.47	538.95	5123.53	5062.91	5077.68	5062.91	5077.68
	539.65	5072.03	4991.64	4991.65	538.9	5042.25	5053.58	5068.35	5053.58	5068.35
	539.6	5050.48	4989.6	4989.61	538.85	5111.13	5051.76	5066.54	5051.76	5066.54
	539.55	5006.23	4987.87	4987.87	538.8	5104.79	5051.03	5065.81	5051.03	5065.81
	539.5	4929.33	4986.08	4986.09	538.75	4836.4	5041.78	5056.55	5041.78	5056.55
	539.45	4891.73	4978.32	4978.33	538.7	5052.63	5036.02	5050.8	5036.02	5050.8
	539.4	4861.71	4965.21	4965.21	538.65	4902.04	5022.78	5037.56	5022.78	5037.56
	539.35	4977.36	4947.05	4947.06	538.6	5144.28	5005.08	5019.85	5005.08	5019.85
	539.3	4985.26	4926.52	4926.53	538.55	5158.67	4992.03	5006.81	4992.03	5006.81
	539.25	5208.78	4904.92	4904.93	538.5	4939.87	4987.97	5002.75	4987.97	5002.75
	539.2	5120.03	4886.44	4886.45	538.45	5212.87	4987.04	5001.82	4987.04	5001.82
	539.15	5006.87	4866.67	4866.68	538.4	5078.5	4985.17	4999.95	4985.17	4999.95
	539.1	4946.73	4847.53	4847.54	538.35	4768.26	4979.35	4994.13	4979.35	4994.14
	539.05	4858.28	4824.21	4824.22	538.3	4794.44	4967.18	4981.97	4967.18	4981.97
	539	4654.94	4798.19	4798.21	538.25	4979.73	4953.37	4968.16	4953.37	4968.16
	538.95	4762.04	4773.8	4773.82	538.2	4831.68	4939.21	4954.01	4939.21	4954.01
	538.9	4645.67	4752.25	4752.27	538.15	5123.56	4921.47	4936.27	4921.47	4936.27
	538.85	4795.11	4735.32	4735.35	538.1	5007.26	4911.2	4926.01	4911.2	4926.01
	538.8	4826.04	4719.89	4719.91	538.05	5056.32	4906.68	4921.49	4906.68	4921.5
	538.75	4661.79	4709.31	4709.34	538	5020.08	4900.42	4915.24	4900.42	4915.24
	538.7	4860.29	4703.38	4703.41	537.95	4896.78	4891.04	4905.88	4891.04	4905.88
	538.65	4736.06	4694	4694.05	537.9	4816.53	4883.17	4898.01	4883.16	4898.01
	538.6	4778.2	4682.97	4683.02	537.85	4798.3	4869.4	4884.26	4869.4	4884.26
	538.55	4612	4666.53	4666.59	537.8	4757.28	4857.09	4871.96	4857.08	4871.97
	538.5	4573.78	4651.73	4651.79	537.75	4809.37	4846.22	4861.11	4846.21	4861.12
	538.45	4699.83	4640.12	4640.2	537.7	4833.96	4839.69	4854.61	4839.69	4854.61
	538.4	4715.57	4629.14	4629.23	537.65	4919.28	4839.29	4854.23	4839.28	4854.24
	538.35	4723.71	4622.34	4622.44	537.6	4949.45	4838.99	4853.96	4838.98	4853.97
	538.3	4580.08	4619.15	4619.27	537.55	4851.34	4836.1	4851.11	4836.09	4851.11
	538.25	4573.7	4618.45	4618.59	537.5	4832.01	4832.06	4847.11	4832.05	4847.12
	538.2	4533.76	4614.84	4615	537.45	4783.24	4825.17	4840.27	4825.16	4840.28
	538.15	4613.65	4605.15	4605.33	537.4	4881.36	4818.06	4833.21	4818.05	4833.22
	538.1	4547.66	4593.59	4593.8	537.35	5003.24	4810.47	4825.68	4810.45	4825.69
	538.05	4636.91	4581.3	4581.54	537.3	4850.02	4805.08	4820.36	4805.06	4820.38
	538	4756.38	4570.85	4571.13	537.25	4928.89	4800.62	4815.98	4800.6	4816
	537.95	4878.3	4560.96	4561.27	537.2	4753.08	4795.77	4811.23	4795.74	4811.25
	537.9	4699.39	4551.19	4551.55	537.15	4796.75	4792.14	4807.71	4792.11	4807.74
	537.85	4631.83	4540.3	4540.71	537.1	4671.84	4787.06	4802.76	4787.02	4802.79
	537.8	4481.93	4530.39	4530.87	537.05	4821.67	4782.61	4798.45	4782.57	4798.5
	537.75	4433.5	4519.55	4520.09	537	4835.23	4781.89	4797.9	4781.84	4797.95
	537.7	4458.67	4506.56	4507.17	536.95	4688.76	4780.93	4797.13	4780.87	4797.19
	537.65	4495.79	4495.67	4496.37	536.9	4858.53	4780.63	4797.05	4780.56	4797.12
	537.6	4442.47	4490.93	4491.73	536.85	4783.22	4778.15	4794.81	4778.06	4794.89
	537.55	4501.86	4490.67	4491.58	536.8	4673.84	4775.7	4792.65	4775.6	4792.75
	537.5	4657.41	4490.66	4491.7	536.75	4861.38	4770.56	4787.83	4770.44	4787.94
	537.45	4508.34	4490.66	4491.84	536.7	4845.31	4764.62	4782.26	4764.49	4782.39
	537.4	4412.62	4490.65	4491.99	536.65	4953.36	4759.54	4777.59	4759.39	4777.75
	537.35	4390.84	4490.64	4492.16	536.6	4758.78	4752.7	4771.22	4752.52	4771.4
	537.3	4613.92	4490.62	4492.36	536.55	4901.21	4745.46	4764.51	4745.25	4764.72
	537.25	4648.98	4490.61	4492.57	536.5	4840.36	4737.96	4757.61	4737.72	4757.86
	537.2	4493.39	4490.6	4492.82	536.45	4687.16	4729.02	4749.34	4728.74	4749.63
	537.15	4511.08	4490.58	4493.1	536.4	4803.13	4721.58	4742.67	4721.25	4743
	537.1	4575.2	4490.57	4493.42	536.35	4826.36	4715.73	4737.67	4715.35	4738.05
	537.05	4530.83	4490.56	4493.78	536.3	4732.48	4712.17	4735.06	4711.72	4735.51
	537	4479.83	4490.54	4494.18	536.25	4739.23	4710.08	4734.05	4709.57	4734.57
	536.95	4569.09	4490.53	4494.64	536.2	4627.29	4708.83	4734	4708.23	4734.6
	536.9	4518.19	4490.52	4495.15	536.15	4618.79	4708.3	4734.81	4707.61	4735.5
	536.85	4457.84	4490.51	4495.73	536.1	4674.44	4707.7	4735.7	4706.89	4736.5
	536.8	4438.25	4490.51	4496.38	536.05	4581.49	4707.82	4737.49	4706.89	4738.42
	536.75	4626.28	4490.5	4497.1	536	4800.73	4707.96	4739.48	4706.89	4740.55
	536.7	4395.51	4490.49	4497.91	535.95	4757.82	4708.12	4741.7	4706.89	4742.93
	536.65	4347.06	4490.48	4498.82	535.9	4690.09	4708.31	4744.17	4706.89	4745.58
	536.6	4515.92	4490.48	4499.82	535.85	4727.09	4708.51	4746.9	4706.88	4748.53
	536.55	4689.11	4490.47	4500.95	535.8	4861.55	4708.76	4749.93	4706.88	4751.8
	536.5	4517.84	4490.46	4502.2	535.75	4703.63	4709.03	4753.28	4706.88	4755.43
	536.45	4503.29	4490.45	4503.59	535.7	4831.28	4709.34	4756.98	4706.88	4759.45
	536.4	4570.03	4490.44	4505.14	535.65	4705.07	4709.7	4761.06	4706.87	4763.89
	536.35	4458.76	4490.43	4506.86	535.6	4558.94	4710.1	4765.56	4706.87	4768.79
	536.3	4427.66	4490.42	4508.76	535.55	4687.01	4710.56	4770.51	4706.87	4774.2
	536.25	4641.43	4490.4	4510.87	535.5	4759.22	4711.08	4775.94	4706.86	4780.16
	536.2	4438.37	4490.39	4513.2	535.45	4662.54	4711.67	4781.89	4706.86	4786.71
	536.15	4512.27	4490.38	4515.79	535.4	4790.95	4712.34	4788.41	4706.85	4793.9
	536.1	4597.35	4490.36	4518.65	535.35	4777.34	4713.1	4795.54	4706.84	4801.79
	536.05	4588.8	4490.35	4521.81	535.3	4836.93	4713.95	4803.32	4706.84	4810.43
	536	4540.17	4490.33	4525.3	535.25	4931.99	4714.92	4811.8	4706.83	4819.88
	535.95	4416.2	4490.31	4529.14	535.2	4739.58	4716	4821.02	4706.82	4830.21
	535.9	4591.34	4490.3	4533.38	535.15	4729.46	4717.22	4831.04	4706.8	4841.47
	535.85	4596.3	4490.28	4538.04	535.1	4949.82	4718.6	4841.92	4706.78	4853.73
	535.8	4683.29	4490.27	4543.17	535.05	4850.72	4720.15	4853.7	4706.76	4867.08
	535.75	4432.99	4490.26	4548.82	535	4958.89	4721.89	4866.44	4706.74	4881.58
	535.7	4391.29	4490.25	4555.01	534.95	5024.33	4723.84	4880.21	4706.72	4897.32
	535.65	4577.14	4490.23	4561.8	534.9	4869.53	4726.03	4895.05	4706.7	4914.38
	535.6	4392.94	4490.21	4569.23	534.85	5070	4728.49	4911.03	4706.67	4932.84
	535.55	4497.39	4490.18	4577.38	534.8	4800.88	4731.24	4928.21	4706.64	4952.8
	535.5	4646.99	4490.16	4586.29	534.75	5002.9	4734.31	4946.65	4706.61	4974.35
	535.45	4754.69	4490.14	4596.03	534.7	5135.12	4737.75	4966.41	4706.57	4997.59
	535.4	4588.13	4490.13	4606.67	534.65	5142.7	4741.59	4987.56	4706.54	5022.61
	535.35	4661.65	4490.1	4618.28	534.6	5105.9	4745.87	5010.15	4706.5	5049.53
	535.3	4577.99	4490.08	4630.93	534.55	5197.42	4750.65	5034.25	4706.45	5078.44
	535.25	4424.01	4490.04	4644.7	534.5	5165.84	4755.97	5059.92	4706.41	5109.47
	535.2	4520.52	4490	4659.68	534.45	5074.99	4761.88	5087.2	4706.36	5142.73
	535.15	4570.37	4489.95	4675.97	534.4	5371.64	4768.46	5116.17	4706.31	5178.32
	535.1	4784.29	4489.91	4693.67	534.35	5103.49	4775.77	5146.86	4706.25	5216.38
	535.05	4766.06	4489.87	4712.88	534.3	5261.85	4783.89	5179.34	4706.2	5257.04
	535	4786.65	4489.83	4733.71	534.25	5323.74	4792.89	5213.66	4706.14	5300.4
	534.95	4869.76	4489.78	4756.28	534.2	5240.57	4802.86	5249.84	4706.08	5346.62
	534.9	4591.52	4489.73	4780.7	534.15	5414.21	4813.9	5287.94	4706.02	5395.82
	534.85	4496.53	4489.66	4807.1	534.1	5413.54	4826.11	5327.98	4705.95	5448.13
	534.8	4645.91	4489.59	4835.61	534.05	5228.2	4839.6	5369.99	4705.88	5503.7
	534.75	4783.55	4489.51	4866.39	534	5315.84	4854.49	5413.99	4705.81	5562.67
	534.7	4868.9	4489.42	4899.58	533.95	5446.95	4870.92	5459.99	4705.72	5625.19
	534.65	4962.39	4489.33	4935.33	533.9	5599.5	4889.03	5508.01	4705.64	5691.4
	534.6	5035.29	4489.22	4973.81	533.85	5812.13	4908.98	5558.03	4705.54	5761.47
	534.55	4978.31	4489.1	5015.19	533.8	5641.82	4930.94	5610.06	4705.44	5835.56
	534.5	5042.22	4488.97	5059.62	533.75	5909.49	4955.08	5664.08	4705.33	5913.83
	534.45	5216.37	4488.81	5107.31	533.7	6126.66	4981.61	5720.04	4705.21	5996.45
	534.4	5277.4	4488.65	5158.44	533.65	5911.26	5010.74	5777.92	4705.07	6083.59
	534.35	5236.47	4488.46	5213.21	533.6	5987.94	5042.71	5837.68	4704.93	6175.46
	534.3	5332.79	4488.26	5271.82	533.55	6347.78	5077.75	5899.24	4704.77	6272.23
	534.25	5390.96	4488.05	5334.48	533.5	6573.4	5116.16	5962.55	4704.6	6374.11
	534.2	5450.24	4487.81	5401.4	533.45	6480.83	5158.21	6027.54	4704.42	6481.33
	534.15	5637.08	4487.56	5472.81	533.4	6773.62	5204.23	6094.1	4704.22	6594.11
	534.1	5729.57	4487.29	5548.93	533.35	6873.95	5254.57	6162.14	4704.02	6712.68
	534.05	5566.61	4487.01	5629.98	533.3	7003.9	5309.57	6231.54	4703.8	6837.31
	534	5891.09	4486.71	5716.21	533.25	7022.38	5369.65	6302.19	4703.57	6968.28
	533.95	5854.91	4486.38	5807.84	533.2	7096.95	5435.23	6373.95	4703.32	7105.86
	533.9	5899.24	4486.04	5905.11	533.15	7235.63	5506.79	6446.68	4703.07	7250.4
	533.85	6076.82	4485.67	6008.26	533.1	7384.42	5584.8	6520.22	4702.79	7402.22
	533.8	6126.98	4485.27	6117.52	533.05	7616.57	5669.81	6594.4	4702.51	7561.7
	533.75	6094.17	4484.85	6233.13	533	7851.45	5762.4	6669.05	4702.2	7729.25
	533.7	6463.77	4484.4	6355.34	532.95	7623.09	5863.19	6743.99	4701.89	7905.3
	533.65	6740.68	4483.92	6484.36	532.9	7970.94	5972.84	6819.03	4701.55	8090.33
	533.6	6724.81	4483.4	6620.42	532.85	8506.82	6092.09	6893.95	4701.19	8284.85
	533.55	6841.52	4482.85	6763.75	532.8	8450.68	6221.7	6968.56	4700.8	8489.46
	533.5	6931.5	4482.26	6914.56	532.75	8786.68	6362.52	7042.64	4700.4	8704.76
	533.45	7223.18	4481.64	7073.05	532.7	9149.1	6515.44	7115.98	4699.98	8931.44
	533.4	7435.58	4480.98	7239.41	532.65	9247.57	6681.44	7188.35	4699.53	9170.26
	533.35	7542.99	4480.29	7413.83	532.6	9604.44	6861.56	7259.51	4699.05	9422.02
	533.3	7569.97	4479.57	7596.48	532.55	9640.56	7056.91	7329.26	4698.54	9687.62
	533.25	7659.42	4478.81	7787.49	532.5	10003.8	7268.7	7397.35	4698	9968.04
	533.2	7900.67	4478	7986.97	532.45	10433.8	7498.23	7463.55	4697.43	10264.4
	533.15	7942.6	4477.15	8195.05	532.4	10638.9	7746.89	7527.66	4696.84	10577.7
	533.1	8061.87	4476.25	8411.8	532.35	11269.5	8016.17	7589.44	4696.21	10909.4
	533.05	8552.59	4475.31	8637.27	532.3	11487	8307.64	7648.67	4695.55	11260.8
	533	9009.49	4474.32	8871.48	532.25	11700.8	8623.02	7705.14	4694.86	11633.3
	532.95	8903.59	4473.28	9114.41	532.2	11729	8964.11	7758.63	4694.13	12028.6
	532.9	9066.49	4472.17	9366.02	532.15	12179.3	9332.81	7808.96	4693.36	12448.4
	532.85	9544.92	4471	9626.23	532.1	13059.2	9731.18	7855.92	4692.55	12894.5
	532.8	9836.76	4469.77	9894.91	532.05	13212.5	10161.3	7899.34	4691.7	13369
	532.75	10026.7	4468.47	10171.9	532	13590.4	10625.5	7939.05	4690.81	13873.7
	532.7	10390.7	4467.1	10457	531.95	13976.6	11126	7974.89	4689.86	14411
	532.65	10741.1	4465.67	10749.9	531.9	14510.4	11665.2	8006.71	4688.85	14983
	532.6	10785.8	4464.17	11050.4	531.85	15336.9	12245.5	8034.37	4687.79	15592.1
	532.55	11362.6	4462.62	11358.1	531.8	15897	12869.3	8057.78	4686.65	16240.5
	532.5	11607.2	4461	11672.6	531.75	17061.7	13539.1	8076.83	4685.44	16930.5
	532.45	11650.5	4459.31	11993.5	531.7	17707.5	14256.9	8091.45	4684.16	17664.2
	532.4	11764.7	4457.56	12320.1	531.65	18618	15024.9	8101.54	4682.8	18443.6
	532.35	11882.1	4455.73	12652.1	531.6	19784.1	15844.6	8106.97	4681.36	19270.2
	532.3	12334.1	4453.83	12988.6	531.55	20098	16717.4	8107.7	4679.83	20145.3
	532.25	12897	4451.83	13329.1	531.5	20845.1	17643.7	8103.94	4678.2	21069.5
	532.2	13114.6	4449.75	13672.7	531.45	21809.6	18623.4	8095.54	4676.47	22042.5
	532.15	13743.9	4447.58	14018.8	531.4	23004.1	19655	8082.54	4674.64	23062.9
	532.1	14236.3	4445.32	14366.4	531.35	24434.8	20735.7	8064.96	4672.71	24128
	532.05	14947.2	4442.96	14714.7	531.3	25517	21861.3	8042.88	4670.67	25233.6
	532	14922.9	4440.5	15062.7	531.25	26370.3	23025.4	8016.37	4668.52	26373.3
	531.95	15783.4	4437.93	15409.5	531.2	27818	24219.3	7985.52	4666.26	27538.5
	531.9	15885.4	4435.27	15753.9	531.15	28551.6	25431.7	7950.43	4663.88	28718.3
	531.85	16286.5	4432.5	16094.9	531.1	29921.9	26648.8	7911.23	4661.38	29898.6
	531.8	16530.9	4429.63	16431.5	531.05	31170.7	27853.5	7868.07	4658.77	31062.8
	531.75	16996	4426.67	16762.4	531	32088.8	29026.4	7821.11	4656.05	32191.5
	531.7	17128.1	4423.61	17086.6	530.95	33427.8	30145.5	7770.51	4653.23	33262.8
	531.65	17818.4	4420.45	17402.8	530.9	34634.1	31187.3	7716.47	4650.3	34253.4
	531.6	18325.8	4417.22	17710	530.85	34987.9	32127.7	7659.19	4647.29	35139.6
	531.55	18729.7	4413.88	18006.8	530.8	35959.7	32944.2	7598.85	4644.19	35898.9
	531.5	19050.5	4410.46	18292.2	530.75	36672.4	33617.6	7535.69	4641.02	36512.3
	531.45	19173.1	4406.95	18565	530.7	36729.9	34135.2	7469.94	4637.78	36967.3
	531.4	19643.9	4403.35	18824.1	530.65	37335.9	34493.5	7401.81	4634.51	37260.8
	531.35	20152.2	4399.68	19068.4	530.6	37889.1	34702.6	7331.56	4631.2	37403
	531.3	20449.2	4395.96	19296.7	530.55	37722.5	34789.3	7259.42	4627.87	37420.9
	531.25	20533.6	4392.18	19508.3	530.5	37232.2	34801.4	7185.63	4624.55	37362.5
	531.2	20486.3	4388.36	19701.9	530.45	36837.3	34718.4	7110.44	4621.24	37207.6
	531.15	20682.6	4384.5	19876.9	530.4	36956.8	34460.9	7034.09	4617.95	36877
	531.1	20412.1	4380.59	20032.4	530.35	35795.6	34035.9	6956.8	4614.69	36378.1
	531.05	20371	4376.66	20167.6	530.3	35417.8	33455.4	6878.83	4611.49	35722.7
	531	20810.6	4372.72	20281.9	530.25	34519.6	32734.5	6800.4	4608.35	34926.5
	530.95	20950.9	4368.77	20374.8	530.2	34295.2	31891.4	6721.74	4605.29	34007.8
	530.9	21006.2	4364.83	20445.8	530.15	32937	30945.9	6643.07	4602.31	32986.7
	530.85	20871.3	4360.89	20494.6	530.1	31738.6	29918.5	6564.58	4599.42	31883.7
	530.8	20570.3	4356.96	20520.9	530.05	30875.5	28829.5	6486.49	4596.64	30719.4
	530.75	20387.5	4353.05	20524.6	530	29610	27698.2	6408.99	4593.96	29513.2
	530.7	20646.8	4349.16	20505.6	529.95	28337.3	26542.3	6332.25	4591.4	28283.1
	530.65	20240.3	4345.28	20464	529.9	27009.2	25377.6	6256.44	4588.95	27045.1
	530.6	19840.7	4341.44	20400.1	529.85	25828.2	24217.8	6181.73	4586.62	25812.9
	530.55	19717.7	4337.65	20314	529.8	24699.5	23074.6	6108.26	4584.41	24598.4
	530.5	19864.4	4333.9	20206.2	529.75	23375.4	21957.2	6036.16	4582.32	23411.1
	530.45	19705.4	4330.21	20077.3	529.7	22797.8	20873.3	5965.56	4580.35	22258.5
	530.4	19247.9	4326.56	19927.7	529.65	21112.3	19828.3	5896.57	4578.49	21146.4
	530.35	19013.8	4322.97	19758.2	529.6	19951.8	18826.5	5829.28	4576.75	20079
	530.3	18490.3	4319.43	19569.6	529.55	19040.9	17870.5	5763.78	4575.11	19059.2
	530.25	18266.6	4315.95	19362.6	529.5	18174.2	16962	5700.15	4573.59	18088.5
	530.2	18176.2	4312.54	19138.2	529.45	17293.8	16101.5	5638.46	4572.16	17167.8
	530.15	18206.3	4309.18	18897.4	529.4	16488.5	15289	5578.74	4570.83	16297
	530.1	17684.7	4305.9	18641.2	529.35	15287.8	14523.9	5521.05	4569.59	15475.4
	530.05	17024.7	4302.68	18370.6	529.3	14441.9	13805.1	5465.42	4568.44	14702
	530	16879.1	4299.51	18086.9	529.25	13963.7	13130.9	5411.86	4567.36	13975.4
	529.95	16975.4	4296.4	17791	529.2	13281	12499.9	5360.4	4566.36	13293.9
	529.9	16506	4293.33	17484.2	529.15	12832.6	11910	5311.03	4565.43	12655.6
	529.85	16499.9	4290.33	17167.7	529.1	12250.5	11359.4	5263.76	4564.57	12058.5
	529.8	16316.1	4287.38	16842.7	529.05	11653.7	10845.9	5218.58	4563.77	11500.7
	529.75	16352.7	4284.48	16510.2	529	11190.5	10367.7	5175.45	4563.03	10980.2
	529.7	15743.9	4281.63	16171.5	528.95	10435.2	9922.75	5134.37	4562.35	10494.8
	529.65	15469.2	4278.83	15827.7	528.9	9901.9	9509	5095.29	4561.72	10042.6
	529.6	15597.3	4276.08	15479.9	528.85	9633.92	9124.6	5058.19	4561.13	9621.65
	529.55	15552.2	4273.39	15129.3	528.8	9164.45	8767.72	5023.02	4560.6	9230.14
	529.5	14702.1	4270.76	14776.9	528.75	8637.27	8436.61	4989.74	4560.11	8866.24
	529.45	14498.2	4268.18	14423.7	528.7	8409.12	8129.59	4958.3	4559.65	8528.24
	529.4	14525.2	4265.67	14070.7	528.65	8108.88	7845.09	4928.63	4559.24	8214.48
	529.35	14239.7	4263.22	13718.7	528.6	7760.69	7581.59	4900.69	4558.85	7923.42
	529.3	13549.3	4260.82	13368.8	528.55	7530.96	7337.67	4874.42	4558.5	7653.59
	529.25	13554.1	4258.49	13021.8	528.5	7531.16	7112.01	4849.76	4558.18	7403.59
	529.2	13515.8	4256.24	12678.3	528.45	7357.74	6903.34	4826.64	4557.88	7172.1
	529.15	13233	4254.06	12339.2	528.4	6823.43	6710.49	4805	4557.6	6957.88
	529.1	12867.7	4251.94	12005	528.35	6682.34	6532.34	4784.78	4557.35	6759.77
	529.05	12237.6	4249.9	11676.4	528.3	6604.29	6367.87	4765.91	4557.11	6576.66
	529	12212.5	4247.93	11354	528.25	6245.31	6216.1	4748.33	4556.9	6407.53
	528.95	11662.6	4246.03	11038.2	528.2	6536.1	6076.12	4731.98	4556.7	6251.4
	528.9	11434.7	4244.2	10729.5	528.15	6037.61	5947.09	4716.8	4556.51	6107.38
	528.85	10916.4	4242.46	10428.3	528.1	6042.84	5828.23	4702.72	4556.34	5974.6
	528.8	10969	4240.8	10134.8	528.05	5890.89	5718.78	4689.68	4556.19	5852.27
	528.75	10408.8	4239.23	9849.46	528	5742.57	5618.06	4677.63	4556.05	5739.64
	528.7	10192.8	4237.72	9572.42	527.95	5672.22	5525.43	4666.51	4555.91	5636.02
	528.65	9543.85	4236.28	9303.88	527.9	5708.38	5440.29	4656.25	4555.79	5540.75
	528.6	9595.63	4234.91	9044	527.85	5540.98	5362.07	4646.82	4555.68	5453.21
	528.55	9156.27	4233.62	8792.89	527.8	5300.61	5290.27	4638.15	4555.58	5372.84
	528.5	9196.38	4232.41	8550.6	527.75	5341.75	5224.4	4630.2	4555.49	5299.1
	528.45	8879.03	4231.27	8317.18	527.7	5218.07	5164	4622.91	4555.41	5231.5
	528.4	8339.86	4230.2	8092.61	527.65	5181.3	5108.66	4616.24	4555.33	5169.57
	528.35	7796.9	4229.2	7876.87	527.6	5081.5	5057.99	4610.16	4555.26	5112.88
	528.3	7743.82	4228.26	7669.87	527.55	5150.85	5011.62	4604.61	4555.2	5061.02
	528.25	7522.25	4227.39	7471.54	527.5	5032.05	4969.23	4599.56	4555.15	5013.63
	528.2	7169.63	4226.58	7281.76	527.45	5059.43	4930.49	4594.96	4555.1	4970.34
	528.15	6897.35	4225.82	7100.39	527.4	4712.26	4895.11	4590.79	4555.06	4930.84
	528.1	6752.73	4225.14	6927.3	527.35	4876.93	4862.84	4587.01	4555.02	4894.82
	528.05	6644.3	4224.5	6762.28	527.3	4797.51	4833.41	4583.59	4554.99	4862.01
	528	6635.38	4223.91	6605.16	527.25	4803.72	4806.6	4580.49	4554.96	4832.13
	527.95	6285.07	4223.37	6455.74	527.2	4614.63	4782.19	4577.7	4554.93	4804.95
	527.9	5831.17	4222.87	6313.8	527.15	4770.72	4759.98	4575.18	4554.9	4780.25
	527.85	6109.74	4222.4	6179.13	527.1	4821.6	4739.79	4572.91	4554.88	4757.82
	527.8	5682.56	4221.97	6051.5	527.05	4839.54	4721.45	4570.87	4554.86	4737.47
	527.75	5695.07	4221.58	5930.67	527	4797.21	4704.81	4569.04	4554.84	4719.01
	527.7	5457.36	4221.22	5816.41	526.95	4777.43	4689.72	4567.4	4554.81	4702.3
	527.65	5431.42	4220.89	5708.49	526.9	4713.49	4676.04	4565.92	4554.79	4687.17
	527.6	5525.66	4220.59	5606.65	526.85	4773.16	4663.65	4564.61	4554.78	4673.48
	527.55	5205.5	4220.31	5510.66	526.8	4698.37	4652.45	4563.43	4554.76	4661.12
	527.5	4930.98	4220.05	5420.27	526.75	4797.1	4642.32	4562.39	4554.74	4649.97
	527.45	5076.5	4219.81	5335.25	526.7	4609.63	4633.18	4561.45	4554.73	4639.9
	527.4	5091.18	4219.59	5255.36	526.65	4517.55	4624.93	4560.63	4554.72	4630.84
	527.35	5103.14	4219.39	5180.37	526.6	4652.71	4617.49	4559.9	4554.71	4622.68
	527.3	4890.15	4219.21	5110.04	526.55	4587.98	4610.8	4559.25	4554.7	4615.34
	527.25	4834.73	4219.05	5044.17	526.5	4565.81	4604.77	4558.67	4554.69	4608.75
	527.2	4840.1	4218.9	4982.52	526.45	4480.17	4599.35	4558.16	4554.69	4602.82
	527.15	4698.79	4218.77	4924.87	526.4	4600.51	4594.48	4557.72	4554.68	4597.51
	527.1	4437.18	4218.64	4871.03	526.35	4697.64	4590.1	4557.32	4554.67	4592.75
	527.05	4667.77	4218.53	4820.79	526.3	4691.53	4586.18	4556.96	4554.66	4588.48
	527	4381.67	4218.43	4773.96	526.25	4758.69	4582.66	4556.65	4554.65	4584.66
	526.95	4619.21	4218.35	4730.34	526.2	4754.14	4579.51	4556.38	4554.64	4581.25
	526.9	4513.57	4218.27	4689.76	526.15	4784.35	4576.69	4556.13	4554.62	4578.19
	526.85	4508.66	4218.21	4652.03	526.1	4710.86	4574.16	4555.92	4554.61	4575.47
	526.8	4300.36	4218.15	4616.99	526.05	4645.05	4571.91	4555.73	4554.6	4573.04
	526.75	4536.08	4218.09	4584.48	526	4700.79	4569.9	4555.56	4554.58	4570.88
	526.7	4341.07	4218.03	4554.34	525.95	4684.88	4568.11	4555.41	4554.57	4568.95
	526.65	4326.3	4217.98	4526.41	525.9	4533.61	4566.51	4555.28	4554.56	4567.24
	526.6	4525.93	4217.93	4500.58	525.85	4571.01	4565.09	4555.17	4554.54	4565.72
	526.55	4357.64	4217.89	4476.69	525.8	4642.83	4563.83	4555.06	4554.53	4564.36
	526.5	4379.42	4217.84	4454.62	525.75	4643.73	4562.7	4554.98	4554.52	4563.16
	526.45	4406.72	4217.8	4434.26	525.7	4785.02	4561.71	4554.9	4554.5	4562.1
	526.4	4378.34	4217.77	4415.48	525.65	4916.6	4560.82	4554.83	4554.49	4561.16
	526.35	4480.79	4217.72	4398.18	525.6	4790.28	4560.04	4554.76	4554.48	4560.32
	526.3	4286.32	4217.68	4382.24	525.55	4571.55	4559.34	4554.71	4554.46	4559.59
	526.25	4224.94	4217.64	4367.59	525.5	4654.62	4558.72	4554.66	4554.45	4558.93
	526.2	4361.95	4217.6	4354.13	525.45	4770.57	4558.17	4554.61	4554.43	4558.35
	526.15	4581.25	4217.56	4341.77	525.4	4574.77	4557.69	4554.56	4554.41	4557.84
	526.1	4432.04	4217.53	4330.44	525.35	4596.99	4557.26	4554.53	4554.4	4557.39
	526.05	4337.76	4217.5	4320.06	525.3	4873.67	4556.88	4554.49	4554.38	4556.99
	526	4298.21	4217.48	4310.56	525.25	4753.65	4556.55	4554.47	4554.37	4556.65
	525.95	4346.45	4217.46	4301.86	525.2	4609.24	4556.26	4554.44	4554.36	4556.34
	525.9	4071.88	4217.44	4293.92	525.15	4608.3	4556	4554.42	4554.35	4556.07
	525.85	4239.09	4217.42	4286.66	525.1	4611.21	4555.78	4554.4	4554.34	4555.83
	525.8	4164.43	4217.4	4280.04	525.05	4658.69	4555.58	4554.38	4554.33	4555.63
	525.75	4381.62	4217.38	4274.01	525	4583.49	4555.41	4554.36	4554.32	4555.44
	525.7	4227.41	4217.37	4268.51	524.95	4605.46	4555.26	4554.35	4554.32	4555.29
	525.65	4195.64	4217.35	4263.51	524.9	4797.36	4555.13	4554.34	4554.31	4555.16
	525.6	4429.39	4217.34	4258.97	524.85	4453.76	4555.02	4554.33	4554.31	4555.04
	525.55	4488.5	4217.34	4254.84	524.8	4526.57	4554.92	4554.33	4554.31	4554.94
	525.5	4337.03	4217.33	4251.1	524.75	4448.24	4554.83	4554.32	4554.31	4554.85
	525.45	4151.23	4217.32	4247.7	524.7	4359.17	4554.76	4554.32	4554.3	4554.77
	525.4	4026.86	4217.32	4244.62	524.65	4716.54	4554.69	4554.31	4554.3	4554.71
	525.35	4131.68	4217.31	4241.84	524.6	4582.65	4554.64	4554.31	4554.3	4554.65
	525.3	4136.61	4217.31	4239.32	524.55	4669.57	4560.37	4560.09	4560.08	4560.38
	525.25	4228.98	4217.3	4237.04	524.5	4547.75	4566.11	4565.86	4565.86	4566.11
	525.2	4188.57	4226.06	4243.75	524.45	4534.38	4571.85	4571.64	4571.64	4571.85
	525.15	4263.93	4234.93	4250.77	524.4	4640.09	4577.6	4577.42	4577.41	4577.6
	525.1	4326.45	4244.54	4258.71	524.35	4618.59	4583.35	4583.2	4583.19	4583.35
	525.05	4286.6	4254.15	4266.81	524.3	4581.73	4589.1	4588.97	4588.97	4589.11
	525	4312.42	4263.76	4275.07	524.25	4680.11	4594.86	4594.75	4594.75	4594.87
	524.95	4433.38	4273.37	4283.46	524.2	4462.32	4600.62	4600.53	4600.53	4600.63
	524.9	4248.82	4282.98	4291.98	524.15	4603.63	4606.39	4606.31	4606.3	4606.39
	524.85	4359.1	4292.59	4300.61	524.1	4721.05	4612.15	4612.08	4612.08	4612.15
	524.8	4223.65	4302.2	4309.34	524.05	4753.96	4617.92	4617.86	4617.86	4617.92
	524.75	4338.74	4311.81	4318.16	524	4613.8	4623.69	4623.64	4623.64	4623.69
	524.7	4301.95	4321.42	4327.06	523.95	4485.73	4629.46	4629.42	4629.42	4629.46
	524.65	4327.22	4331.03	4336.04	523.9	4518.32	4640.09	4640.06	4640.06	4640.1
	524.6	4267.76	4340.64	4345.09	523.85	4842.76	4650.73	4650.7	4650.7	4650.73
	524.55	4522.97	4350.25	4354.19	523.8	4759.2	4661.37	4661.34	4661.34	4661.37
	524.5	4497.54	4359.86	4363.35	523.75	4594.73	4677.96	4677.94	4677.94	4677.96
	524.45	4533.33	4369.47	4372.56	523.7	4568.07	4694.55	4694.54	4694.54	4694.55
	524.4	4335.25	4384.21	4386.95	523.65	4741.93	4728.47	4728.46	4728.46	4728.47
	524.35	4202.89	4398.96	4401.38	523.6	4609.92	4762.39	4762.38	4762.38	4762.39
	524.3	4316.79	4413.71	4415.84	523.55	4786.34	4796.31	4796.3	4796.3	4796.31
	524.25	4330.12	4428.45	4430.34	523.5	4958.49	4861.72	4861.72	4861.72	4861.72
	524.2	4428.33	4443.2	4444.86	523.45	4774.4	4927.14	4927.13	4927.13	4927.14
	524.15	4523.56	4457.94	4459.41	523.4	4912.13	4992.55	4992.54	4992.54	4992.55
	524.1	4552.34	4481.54	4482.83	523.35	5035.3	5057.96	5057.95	5057.95	5057.96
	524.05	4654.66	4505.14	4506.28	523.3	5018.82	5123.37	5123.37	5123.37	5123.37
	524	4563.81	4528.74	4529.74	523.25	5314.12	5188.78	5188.78	5188.78	5188.78
	523.95	4576.76	4552.34	4553.22	523.2	5454.12	5254.19	5254.19	5254.19	5254.19
	523.9	4552.86	4575.94	4576.71	523.15	5389.01	5319.61	5319.6	5319.6	5319.61
	523.85	4538.09	4599.54	4600.21	523.1	5519.51	5385.02	5385.02	5385.02	5385.02
	523.8	4783.77	4623.14	4623.73	523.05	5525.71	5450.43	5450.43	5450.43	5450.43
	523.75	4790.57	4646.74	4647.25	523	5708.53	5515.84	5515.84	5515.84	5515.84
	523.7	4785.61	4670.34	4670.79	522.95	5736.32	5581.26	5581.25	5581.25	5581.26
	523.65	4968.31	4693.94	4694.33	522.9	5693.16	5646.67	5646.67	5646.67	5646.67
	523.6	4861.33	4717.54	4717.88	522.85	5597.58	5712.08	5712.08	5712.08	5712.08
	523.55	4948.9	4741.14	4741.44	522.8	5963.63	5777.49	5777.49	5777.49	5777.49
	523.5	4872.5	4764.73	4765	522.75	6161.34	5842.91	5842.9	5842.9	5842.91
	523.45	4901.88	4788.33	4788.56	522.7	6120.8	5908.32	5908.32	5908.32	5908.32
	523.4	4899.53	4811.93	4812.13	522.65	6279.67	5973.73	5973.73	5973.73	5973.73
	523.35	4994.39	4835.53	4835.71	522.6	6147.15	6039.14	6039.14	6039.14	6039.14
	523.3	4878.03	4859.13	4859.28	522.55	5964.74	6104.56	6104.56	6104.56	6104.56
	523.25	4907.07	4882.73	4882.86	522.5	6215.11	6169.97	6169.97	6169.97	6169.97
	523.2	4881.32	4906.33	4906.44	522.45	6656.86	6235.38	6235.38	6235.38	6235.38
	523.15	5070.38	4929.93	4930.03	522.4	6403.94	6300.79	6300.79	6300.79	6300.79
	523.1	4896.39	4953.53	4953.61
	523.05	5047.12	0	5047.2

## Sheet: Figure 2i
Figure 2i
	Parameter x	Parameter y
	θ (degree)	Formation energy (eV)
	-60	1.3
	-45	0.63
	-30	0.66
	0	0
	30	0.6
	45	0.61
	60	1.33

## Sheet: FIgure 3g
Figure 3g
	Parameter x	Parameter y
	Energy (KeV)	Intensity (a.u.)
	0	0
	0.01	0
	0.02	0
	0.03	0
	0.04	0
	0.05	0
	0.06	0
	0.07	1433
	0.08	2783
	0.09	4218
	0.1	5012
	0.11	5194
	0.12	4688
	0.13	4100
	0.14	3213
	0.15	3034
	0.16	2709
	0.17	2507
	0.18	2470
	0.19	2403
	0.2	2683
	0.21	3451
	0.22	5447
	0.23	10141
	0.24	19709
	0.25	35522
	0.26	54493
	0.27	68198
	0.28	70366
	0.29	58660
	0.3	40023
	0.31	22893
	0.32	11646
	0.33	5824
	0.34	3214
	0.35	2176
	0.36	1862
	0.37	1942
	0.38	1907
	0.39	1998
	0.4	1764
	0.41	1408
	0.42	1176
	0.43	1031
	0.44	934
	0.45	1086
	0.46	1393
	0.47	1859
	0.48	2832
	0.49	4102
	0.5	5680
	0.51	6944
	0.52	7499
	0.53	6925
	0.54	5795
	0.55	4659
	0.56	3288
	0.57	2660
	0.58	2007
	0.59	1485
	0.6	1226
	0.61	963
	0.62	801
	0.63	707
	0.64	595
	0.65	617
	0.66	598
	0.67	562
	0.68	609
	0.69	655
	0.7	649
	0.71	662
	0.72	605
	0.73	586
	0.74	506
	0.75	547
	0.76	498
	0.77	577
	0.78	597
	0.79	697
	0.8	750
	0.81	729
	0.82	719
	0.83	661
	0.84	652
	0.85	629
	0.86	686
	0.87	875
	0.88	1234
	0.89	1926
	0.9	2621
	0.91	3575
	0.92	4175
	0.93	4594
	0.94	4360
	0.95	3801
	0.96	3053
	0.97	2274
	0.98	1545
	0.99	1042
	1	786
	1.01	568
	1.02	453
	1.03	421
	1.04	390
	1.05	371
	1.06	350
	1.07	329
	1.08	293
	1.09	259
	1.1	254
	1.11	248
	1.12	266
	1.13	254
	1.14	256
	1.15	267
	1.16	255
	1.17	248
	1.18	234
	1.19	244
	1.2	253
	1.21	247
	1.22	249
	1.23	265
	1.24	269
	1.25	243
	1.26	233
	1.27	202
	1.28	221
	1.29	208
	1.3	184
	1.31	195
	1.32	197
	1.33	187
	1.34	213
	1.35	172
	1.36	196
	1.37	161
	1.38	196
	1.39	192
	1.4	172
	1.41	207
	1.42	219
	1.43	203
	1.44	211
	1.45	219
	1.46	227
	1.47	279
	1.48	253
	1.49	270
	1.5	270
	1.51	235
	1.52	238
	1.53	220
	1.54	200
	1.55	179
	1.56	190
	1.57	153
	1.58	170
	1.59	166
	1.6	166
	1.61	141
	1.62	170
	1.63	163
	1.64	173
	1.65	165
	1.66	159
	1.67	173
	1.68	225
	1.69	277
	1.7	318
	1.71	432
	1.72	493
	1.73	521
	1.74	527
	1.75	550
	1.76	482
	1.77	457
	1.78	343
	1.79	313
	1.8	235
	1.81	220
	1.82	178
	1.83	173
	1.84	146
	1.85	150
	1.86	138
	1.87	141
	1.88	123
	1.89	143
	1.9	136
	1.91	157
	1.92	117
	1.93	141
	1.94	137
	1.95	144
	1.96	145
	1.97	134
	1.98	124
	1.99	135
	2	153
	2.01	125
	2.02	136
	2.03	139
	2.04	140
	2.05	138
	2.06	135
	2.07	144
	2.08	142
	2.09	121
	2.1	131
	2.11	145
	2.12	139
	2.13	131
	2.14	133
	2.15	152
	2.16	158
	2.17	134
	2.18	155
	2.19	182
	2.2	185
	2.21	240
	2.22	370
	2.23	524
	2.24	812
	2.25	1283
	2.26	1939
	2.27	2520
	2.28	3091
	2.29	3782
	2.3	4248
	2.31	4398
	2.32	4377
	2.33	3970
	2.34	3376
	2.35	2741
	2.36	2013
	2.37	1483
	2.38	1006
	2.39	720
	2.4	519
	2.41	389
	2.42	331
	2.43	350
	2.44	369
	2.45	391
	2.46	393
	2.47	395
	2.48	407
	2.49	377
	2.5	313
	2.51	294
	2.52	245
	2.53	200
	2.54	166
	2.55	172
	2.56	149
	2.57	150
	2.58	150
	2.59	157
	2.6	163
	2.61	177
	2.62	167
	2.63	168
	2.64	174
	2.65	137
	2.66	184
	2.67	151
	2.68	115
	2.69	105
	2.7	110
	2.71	98
	2.72	98
	2.73	83
	2.74	102
	2.75	90
	2.76	91
	2.77	83
	2.78	90
	2.79	84
	2.8	89
	2.81	88
	2.82	82
	2.83	87
	2.84	78
	2.85	105
	2.86	83
	2.87	102
	2.88	86
	2.89	101
	2.9	76
	2.91	97
	2.92	74
	2.93	85
	2.94	83
	2.95	92
	2.96	69
	2.97	69
	2.98	75
	2.99	78
	3	84
	3.01	97
	3.02	91
	3.03	77
	3.04	87
	3.05	79
	3.06	90
	3.07	67
	3.08	82
	3.09	87
	3.1	88
	3.11	88
	3.12	96
	3.13	79
	3.14	89
	3.15	87
	3.16	100
	3.17	77
	3.18	72
	3.19	81
	3.2	71
	3.21	83
	3.22	74
	3.23	78
	3.24	101
	3.25	80
	3.26	67
	3.27	88
	3.28	92
	3.29	76
	3.3	91
	3.31	102
	3.32	90
	3.33	91
	3.34	77
	3.35	83
	3.36	81
	3.37	84
	3.38	103
	3.39	66
	3.4	82
	3.41	92
	3.42	68
	3.43	77
	3.44	95
	3.45	81
	3.46	68
	3.47	75
	3.48	82
	3.49	76
	3.5	62
	3.51	87
	3.52	71
	3.53	89
	3.54	88
	3.55	68
	3.56	85
	3.57	73
	3.58	101
	3.59	94
	3.6	108
	3.61	151
	3.62	140
	3.63	209
	3.64	241
	3.65	263
	3.66	323
	3.67	375
	3.68	380
	3.69	395
	3.7	392
	3.71	418
	3.72	405
	3.73	338
	3.74	308
	3.75	237
	3.76	191
	3.77	157
	3.78	123
	3.79	105
	3.8	86
	3.81	105
	3.82	94
	3.83	100
	3.84	86
	3.85	72
	3.86	67
	3.87	73
	3.88	79
	3.89	68
	3.9	58
	3.91	58
	3.92	78
	3.93	77
	3.94	81
	3.95	93
	3.96	102
	3.97	93
	3.98	109
	3.99	99
	4	103
	4.01	108
	4.02	112
	4.03	124
	4.04	101
	4.05	95
	4.06	86
	4.07	87
	4.08	85
	4.09	91
	4.1	89
	4.11	89
	4.12	81
	4.13	68
	4.14	68
	4.15	67
	4.16	65
	4.17	72
	4.18	68
	4.19	69
	4.2	74
	4.21	67
	4.22	73
	4.23	66
	4.24	68
	4.25	71
	4.26	65
	4.27	94
	4.28	84
	4.29	66
	4.3	72
	4.31	62
	4.32	71
	4.33	59
	4.34	59
	4.35	65
	4.36	82
	4.37	83
	4.38	76
	4.39	66
	4.4	78
	4.41	67
	4.42	65
	4.43	72
	4.44	77
	4.45	74
	4.46	82
	4.47	85
	4.48	70
	4.49	94
	4.5	64
	4.51	79
	4.52	79
	4.53	84
	4.54	72
	4.55	75
	4.56	86
	4.57	73
	4.58	65
	4.59	66
	4.6	68
	4.61	88
	4.62	68
	4.63	78
	4.64	76
	4.65	54
	4.66	64
	4.67	69
	4.68	74
	4.69	56
	4.7	73
	4.71	72
	4.72	67
	4.73	71
	4.74	78
	4.75	73
	4.76	77
	4.77	69
	4.78	73
	4.79	66
	4.8	71
	4.81	64
	4.82	78
	4.83	76
	4.84	73
	4.85	75
	4.86	70
	4.87	69
	4.88	72
	4.89	81
	4.9	64
	4.91	84
	4.92	82
	4.93	80
	4.94	68
	4.95	86
	4.96	76
	4.97	73
	4.98	72
	4.99	76
	5	70
	5.01	64
	5.02	65
	5.03	76
	5.04	64
	5.05	58
	5.06	73
	5.07	63
	5.08	71
	5.09	67
	5.1	68
	5.11	73
	5.12	66
	5.13	70
	5.14	90
	5.15	80
	5.16	82
	5.17	80
	5.18	86
	5.19	66
	5.2	67
	5.21	72
	5.22	84
	5.23	64
	5.24	93
	5.25	93
	5.26	105
	5.27	121
	5.28	154
	5.29	170
	5.3	204
	5.31	298
	5.32	431
	5.33	533
	5.34	734
	5.35	920
	5.36	1243
	5.37	1433
	5.38	1707
	5.39	1921
	5.4	2096
	5.41	2168
	5.42	2205
	5.43	2165
	5.44	2039
	5.45	1854
	5.46	1634
	5.47	1442
	5.48	1160
	5.49	924
	5.5	700
	5.51	567
	5.52	433
	5.53	312
	5.54	218
	5.55	182
	5.56	141
	5.57	118
	5.58	116
	5.59	80
	5.6	102
	5.61	69
	5.62	83
	5.63	72
	5.64	76
	5.65	89
	5.66	87
	5.67	82
	5.68	69
	5.69	77
	5.7	70
	5.71	93
	5.72	80
	5.73	72
	5.74	69
	5.75	63
	5.76	84
	5.77	96
	5.78	73
	5.79	96
	5.8	114
	5.81	99
	5.82	112
	5.83	137
	5.84	191
	5.85	204
	5.86	195
	5.87	257
	5.88	306
	5.89	295
	5.9	324
	5.91	379
	5.92	371
	5.93	427
	5.94	414
	5.95	409
	5.96	368
	5.97	380
	5.98	342
	5.99	326
	6	289
	6.01	242
	6.02	199
	6.03	164
	6.04	156
	6.05	117
	6.06	109
	6.07	90
	6.08	105
	6.09	78
	6.1	69
	6.11	93
	6.12	51
	6.13	60
	6.14	68
	6.15	66
	6.16	69
	6.17	80
	6.18	72
	6.19	78
	6.2	86
	6.21	75
	6.22	81
	6.23	79
	6.24	90
	6.25	97
	6.26	115
	6.27	101
	6.28	109
	6.29	128
	6.3	175
	6.31	182
	6.32	201
	6.33	231
	6.34	259
	6.35	314
	6.36	328
	6.37	356
	6.38	416
	6.39	441
	6.4	428
	6.41	381
	6.42	453
	6.43	442
	6.44	404
	6.45	378
	6.46	338
	6.47	262
	6.48	222
	6.49	201
	6.5	212
	6.51	162
	6.52	135
	6.53	104
	6.54	100
	6.55	95
	6.56	78
	6.57	87
	6.58	74
	6.59	61
	6.6	81
	6.61	74
	6.62	77
	6.63	81
	6.64	68
	6.65	79
	6.66	67
	6.67	69
	6.68	66
	6.69	71
	6.7	84
	6.71	67
	6.72	72
	6.73	78
	6.74	59
	6.75	82
	6.76	65
	6.77	75
	6.78	71
	6.79	85
	6.8	81
	6.81	90
	6.82	91
	6.83	90
	6.84	112
	6.85	105
	6.86	103
	6.87	138
	6.88	149
	6.89	144
	6.9	159
	6.91	180
	6.92	184
	6.93	161
	6.94	163
	6.95	173
	6.96	175
	6.97	173
	6.98	161
	6.99	158
	7	161
	7.01	151
	7.02	145
	7.03	141
	7.04	131
	7.05	113
	7.06	133
	7.07	130
	7.08	120
	7.09	123
	7.1	117
	7.11	99
	7.12	135
	7.13	87
	7.14	90
	7.15	88
	7.16	95
	7.17	68
	7.18	71
	7.19	86
	7.2	72
	7.21	61
	7.22	60
	7.23	74
	7.24	82
	7.25	88
	7.26	73
	7.27	53
	7.28	65
	7.29	57
	7.3	78
	7.31	72
	7.32	66
	7.33	76
	7.34	73
	7.35	73
	7.36	54
	7.37	67
	7.38	82
	7.39	71
	7.4	83
	7.41	82
	7.42	71
	7.43	104
	7.44	72
	7.45	88
	7.46	73
	7.47	82
	7.48	82
	7.49	86
	7.5	77
	7.51	91
	7.52	88
	7.53	87
	7.54	69
	7.55	90
	7.56	82
	7.57	76
	7.58	75
	7.59	95
	7.6	84
	7.61	70
	7.62	79
	7.63	86
	7.64	56
	7.65	79
	7.66	76
	7.67	88
	7.68	99
	7.69	79
	7.7	84
	7.71	92
	7.72	80
	7.73	89
	7.74	90
	7.75	85
	7.76	83
	7.77	96
	7.78	93
	7.79	89
	7.8	90
	7.81	90
	7.82	111
	7.83	101
	7.84	135
	7.85	151
	7.86	200
	7.87	234
	7.88	316
	7.89	371
	7.9	572
	7.91	668
	7.92	968
	7.93	1331
	7.94	1738
	7.95	2303
	7.96	2773
	7.97	3377
	7.98	4098
	7.99	4746
	8	5285
	8.01	6044
	8.02	6767
	8.03	6949
	8.04	7169
	8.05	7310
	8.06	7260
	8.07	6912
	8.08	6484
	8.09	5757
	8.1	5168
	8.11	4577
	8.12	3687
	8.13	3261
	8.14	2565
	8.15	2003
	8.16	1581
	8.17	1214
	8.18	910
	8.19	745
	8.2	448
	8.21	396
	8.22	265
	8.23	228
	8.24	173
	8.25	147
	8.26	116
	8.27	118
	8.28	109
	8.29	95
	8.3	117
	8.31	113
	8.32	120
	8.33	108
	8.34	84
	8.35	105
	8.36	80
	8.37	116
	8.38	89
	8.39	97
	8.4	84
	8.41	78
	8.42	71
	8.43	66
	8.44	84
	8.45	71
	8.46	77
	8.47	51
	8.48	73
	8.49	58
	8.5	68
	8.51	91
	8.52	67
	8.53	68
	8.54	86
	8.55	78
	8.56	65
	8.57	82
	8.58	95
	8.59	72
	8.6	93
	8.61	82
	8.62	87
	8.63	95
	8.64	93
	8.65	85
	8.66	80
	8.67	72
	8.68	118
	8.69	109
	8.7	75
	8.71	94
	8.72	107
	8.73	123
	8.74	116
	8.75	154
	8.76	166
	8.77	161
	8.78	224
	8.79	271
	8.8	320
	8.81	401
	8.82	425
	8.83	534
	8.84	622
	8.85	694
	8.86	807
	8.87	908
	8.88	960
	8.89	1020
	8.9	1062
	8.91	1063
	8.92	1027
	8.93	979
	8.94	964
	8.95	924
	8.96	847
	8.97	751
	8.98	664
	8.99	521
	9	473
	9.01	367
	9.02	307
	9.03	222
	9.04	194
	9.05	157
	9.06	96
	9.07	86
	9.08	88
	9.09	59
	9.1	70
	9.11	53
	9.12	42
	9.13	47
	9.14	42
	9.15	37
	9.16	46
	9.17	43
	9.18	45
	9.19	36
	9.2	37
	9.21	38
	9.22	30
	9.23	29
	9.24	28
	9.25	38
	9.26	28
	9.27	46
	9.28	38
	9.29	46
	9.3	38
	9.31	33
	9.32	30
	9.33	42
	9.34	43
	9.35	41
	9.36	42
	9.37	45
	9.38	32
	9.39	41
	9.4	42
	9.41	30
	9.42	37
	9.43	33
	9.44	35
	9.45	36
	9.46	28
	9.47	34
	9.48	28
	9.49	25
	9.5	36
	9.51	30
	9.52	30
	9.53	33
	9.54	36
	9.55	30
	9.56	33
	9.57	31
	9.58	41
	9.59	33
	9.6	53
	9.61	26
	9.62	34
	9.63	33
	9.64	54
	9.65	50
	9.66	43
	9.67	44
	9.68	57
	9.69	45
	9.7	50
	9.71	57
	9.72	50
	9.73	45
	9.74	52
	9.75	51
	9.76	53
	9.77	39
	9.78	56
	9.79	45
	9.8	45
	9.81	52
	9.82	35
	9.83	44
	9.84	40
	9.85	41
	9.86	33
	9.87	23
	9.88	31
	9.89	40
	9.9	50
	9.91	21
	9.92	38
	9.93	25
	9.94	40
	9.95	35
	9.96	22
	9.97	27
	9.98	36
	9.99	33
	10	30
	10.01	22
	10.02	33
	10.03	21
	10.04	28
	10.05	28
	10.06	32
	10.07	24
	10.08	39
	10.09	29
	10.1	26
	10.11	34
	10.12	26
	10.13	30
	10.14	31
	10.15	43
	10.16	31
	10.17	32
	10.18	21
	10.19	31
	10.2	26
	10.21	24
	10.22	19
	10.23	25
	10.24	36
	10.25	31
	10.26	24
	10.27	26
	10.28	37
	10.29	24
	10.3	30
	10.31	43
	10.32	26
	10.33	30
	10.34	20
	10.35	36
	10.36	32
	10.37	26
	10.38	41
	10.39	23
	10.4	28
	10.41	32
	10.42	31
	10.43	30
	10.44	32
	10.45	31
	10.46	25
	10.47	32
	10.48	34
	10.49	28
	10.5	30
	10.51	31
	10.52	32
	10.53	28
	10.54	35
	10.55	33
	10.56	30
	10.57	29
	10.58	26
	10.59	29
	10.6	30
	10.61	34
	10.62	28
	10.63	27
	10.64	21
	10.65	26
	10.66	23
	10.67	21
	10.68	32
	10.69	26
	10.7	31
	10.71	25
	10.72	29
	10.73	33
	10.74	31
	10.75	27
	10.76	30
	10.77	33
	10.78	16
	10.79	37
	10.8	29
	10.81	22
	10.82	26
	10.83	50
	10.84	23
	10.85	24
	10.86	34
	10.87	22
	10.88	28
	10.89	36
	10.9	39
	10.91	33
	10.92	22
	10.93	35
	10.94	27
	10.95	30
	10.96	33
	10.97	22
	10.98	28
	10.99	40
	11	20
	11.01	25
	11.02	30
	11.03	32
	11.04	33
	11.05	34
	11.06	27
	11.07	36
	11.08	21
	11.09	30
	11.1	31
	11.11	27
	11.12	34
	11.13	27
	11.14	29
	11.15	30
	11.16	24
	11.17	37
	11.18	28
	11.19	30
	11.2	25
	11.21	38
	11.22	30
	11.23	28
	11.24	20
	11.25	27
	11.26	32
	11.27	23
	11.28	35
	11.29	34
	11.3	39
	11.31	26
	11.32	21
	11.33	36
	11.34	33
	11.35	32
	11.36	43
	11.37	38
	11.38	35
	11.39	45
	11.4	39
	11.41	50
	11.42	44
	11.43	57
	11.44	55
	11.45	39
	11.46	49
	11.47	49
	11.48	59
	11.49	44
	11.5	40
	11.51	42
	11.52	44
	11.53	49
	11.54	43
	11.55	53
	11.56	38
	11.57	46
	11.58	50
	11.59	36
	11.6	29
	11.61	41
	11.62	37
	11.63	44
	11.64	29
	11.65	36
	11.66	48
	11.67	33
	11.68	37
	11.69	34
	11.7	26
	11.71	28
	11.72	29
	11.73	27
	11.74	27
	11.75	24
	11.76	21
	11.77	40
	11.78	29
	11.79	35
	11.8	36
	11.81	21
	11.82	27
	11.83	27
	11.84	29
	11.85	27
	11.86	28
	11.87	25
	11.88	32
	11.89	21
	11.9	27
	11.91	29
	11.92	32
	11.93	27
	11.94	22
	11.95	34
	11.96	31
	11.97	23
	11.98	18
	11.99	26
	12	25
	12.01	22
	12.02	21
	12.03	20
	12.04	33
	12.05	31
	12.06	30
	12.07	21
	12.08	15
	12.09	19
	12.1	23
	12.11	31
	12.12	17
	12.13	30
	12.14	18
	12.15	18
	12.16	29
	12.17	33
	12.18	29
	12.19	27
	12.2	28
	12.21	17
	12.22	29
	12.23	25
	12.24	24
	12.25	29
	12.26	26
	12.27	25
	12.28	30
	12.29	18
	12.3	21
	12.31	31
	12.32	25
	12.33	24
	12.34	23
	12.35	15
	12.36	25
	12.37	30
	12.38	21
	12.39	24
	12.4	23
	12.41	14
	12.42	20
	12.43	21
	12.44	29
	12.45	27
	12.46	25
	12.47	24
	12.48	17
	12.49	32
	12.5	26
	12.51	30
	12.52	20
	12.53	24
	12.54	19
	12.55	30
	12.56	16
	12.57	30
	12.58	24
	12.59	27
	12.6	25
	12.61	21
	12.62	21
	12.63	19
	12.64	26
	12.65	28
	12.66	27
	12.67	16
	12.68	21
	12.69	38
	12.7	28
	12.71	28
	12.72	19
	12.73	17
	12.74	24
	12.75	25
	12.76	19
	12.77	22
	12.78	22
	12.79	17
	12.8	20
	12.81	20
	12.82	20
	12.83	25
	12.84	23
	12.85	26
	12.86	22
	12.87	14
	12.88	22
	12.89	16
	12.9	21
	12.91	34
	12.92	24
	12.93	26
	12.94	24
	12.95	19
	12.96	25
	12.97	22
	12.98	24
	12.99	35
	13	20
	13.01	23
	13.02	23
	13.03	15
	13.04	22
	13.05	30
	13.06	26
	13.07	23
	13.08	19
	13.09	21
	13.1	21
	13.11	22
	13.12	21
	13.13	18
	13.14	23
	13.15	21
	13.16	19
	13.17	18
	13.18	22
	13.19	21
	13.2	18
	13.21	22
	13.22	23
	13.23	27
	13.24	17
	13.25	23
	13.26	22
	13.27	23
	13.28	34
	13.29	27
	13.3	26
	13.31	24
	13.32	31
	13.33	23
	13.34	24
	13.35	22
	13.36	27
	13.37	22
	13.38	21
	13.39	17
	13.4	27
	13.41	21
	13.42	35
	13.43	23
	13.44	17
	13.45	21
	13.46	28
	13.47	16
	13.48	18
	13.49	18
	13.5	21
	13.51	30
	13.52	20
	13.53	20
	13.54	21
	13.55	20
	13.56	23
	13.57	24
	13.58	24
	13.59	21
	13.6	19
	13.61	25
	13.62	23
	13.63	22
	13.64	21
	13.65	14
	13.66	12
	13.67	19
	13.68	15
	13.69	15
	13.7	27
	13.71	19
	13.72	24
	13.73	13
	13.74	16
	13.75	18
	13.76	15
	13.77	19
	13.78	15
	13.79	18
	13.8	22
	13.81	25
	13.82	13
	13.83	18
	13.84	29
	13.85	25
	13.86	22
	13.87	27
	13.88	28
	13.89	24
	13.9	20
	13.91	26
	13.92	22
	13.93	13
	13.94	22
	13.95	15
	13.96	17
	13.97	24
	13.98	25
	13.99	20
	14	16
	14.01	21
	14.02	28
	14.03	21
	14.04	17
	14.05	25
	14.06	26
	14.07	23
	14.08	19
	14.09	17
	14.1	25
	14.11	23
	14.12	16
	14.13	20
	14.14	17
	14.15	18
	14.16	13
	14.17	25
	14.18	16
	14.19	17
	14.2	22
	14.21	20
	14.22	20
	14.23	21
	14.24	21
	14.25	37
	14.26	24
	14.27	21
	14.28	23
	14.29	20
	14.3	19
	14.31	11
	14.32	19
	14.33	16
	14.34	15
	14.35	24
	14.36	18
	14.37	14
	14.38	19
	14.39	17
	14.4	19
	14.41	26
	14.42	11
	14.43	21
	14.44	21
	14.45	22
	14.46	20
	14.47	21
	14.48	13
	14.49	28
	14.5	20
	14.51	23
	14.52	12
	14.53	23
	14.54	16
	14.55	16
	14.56	18
	14.57	19
	14.58	14
	14.59	23
	14.6	15
	14.61	24
	14.62	17
	14.63	16
	14.64	16
	14.65	19
	14.66	25
	14.67	14
	14.68	14
	14.69	16
	14.7	17
	14.71	27
	14.72	16
	14.73	14
	14.74	20
	14.75	15
	14.76	16
	14.77	8
	14.78	20
	14.79	13
	14.8	18
	14.81	15
	14.82	8
	14.83	16
	14.84	24
	14.85	11
	14.86	14
	14.87	20
	14.88	21
	14.89	19
	14.9	25
	14.91	25
	14.92	17
	14.93	26
	14.94	23
	14.95	21
	14.96	25
	14.97	18
	14.98	19
	14.99	18
	15	16
	15.01	10
	15.02	27
	15.03	21
	15.04	23
	15.05	19
	15.06	12
	15.07	15
	15.08	16
	15.09	10
	15.1	18
	15.11	16
	15.12	18
	15.13	20
	15.14	18
	15.15	12
	15.16	20
	15.17	10
	15.18	22
	15.19	18
	15.2	14
	15.21	22
	15.22	21
	15.23	16
	15.24	15
	15.25	13
	15.26	16
	15.27	9
	15.28	15
	15.29	9
	15.3	12
	15.31	16
	15.32	13
	15.33	18
	15.34	11
	15.35	12
	15.36	14
	15.37	17
	15.38	7
	15.39	17
	15.4	11
	15.41	18
	15.42	22
	15.43	16
	15.44	22
	15.45	17
	15.46	12
	15.47	13
	15.48	14
	15.49	14
	15.5	22
	15.51	15
	15.52	16
	15.53	18
	15.54	23
	15.55	14
	15.56	14
	15.57	18
	15.58	15
	15.59	11
	15.6	13
	15.61	14
	15.62	17
	15.63	17
	15.64	15
	15.65	10
	15.66	18
	15.67	16
	15.68	14
	15.69	17
	15.7	14
	15.71	14
	15.72	17
	15.73	21
	15.74	23
	15.75	19
	15.76	19
	15.77	12
	15.78	15
	15.79	15
	15.8	21
	15.81	16
	15.82	17
	15.83	21
	15.84	14
	15.85	18
	15.86	20
	15.87	13
	15.88	10
	15.89	15
	15.9	13
	15.91	17
	15.92	15
	15.93	18
	15.94	12
	15.95	22
	15.96	20
	15.97	16
	15.98	19
	15.99	15
	16	9
	16.01	16
	16.02	16
	16.03	13
	16.04	8
	16.05	14
	16.06	14
	16.07	15
	16.08	23
	16.09	12
	16.1	20
	16.11	15
	16.12	13
	16.13	16
	16.14	24
	16.15	18
	16.16	13
	16.17	16
	16.18	11
	16.19	15
	16.2	11
	16.21	9
	16.22	12
	16.23	14
	16.24	12
	16.25	16
	16.26	20
	16.27	18
	16.28	17
	16.29	21
	16.3	11
	16.31	17
	16.32	15
	16.33	19
	16.34	16
	16.35	21
	16.36	14
	16.37	13
	16.38	13
	16.39	12
	16.4	19
	16.41	10
	16.42	21
	16.43	14
	16.44	19
	16.45	16
	16.46	16
	16.47	14
	16.48	18
	16.49	15
	16.5	13
	16.51	15
	16.52	10
	16.53	15
	16.54	18
	16.55	13
	16.56	18
	16.57	13
	16.58	11
	16.59	15
	16.6	14
	16.61	13
	16.62	17
	16.63	11
	16.64	14
	16.65	14
	16.66	12
	16.67	19
	16.68	11
	16.69	10
	16.7	18
	16.71	14
	16.72	15
	16.73	11
	16.74	19
	16.75	15
	16.76	15
	16.77	19
	16.78	21
	16.79	12
	16.8	12
	16.81	25
	16.82	11
	16.83	10
	16.84	14
	16.85	13
	16.86	11
	16.87	7
	16.88	7
	16.89	11
	16.9	20
	16.91	16
	16.92	15
	16.93	13
	16.94	11
	16.95	21
	16.96	18
	16.97	21
	16.98	16
	16.99	12
	17	7
	17.01	8
	17.02	9
	17.03	15
	17.04	13
	17.05	8
	17.06	17
	17.07	13
	17.08	9
	17.09	12
	17.1	11
	17.11	12
	17.12	11
	17.13	15
	17.14	13
	17.15	13
	17.16	15
	17.17	17
	17.18	10
	17.19	9
	17.2	19
	17.21	7
	17.22	9
	17.23	11
	17.24	12
	17.25	10
	17.26	14
	17.27	18
	17.28	14
	17.29	12
	17.3	17
	17.31	13
	17.32	15
	17.33	7
	17.34	17
	17.35	17
	17.36	14
	17.37	15
	17.38	12
	17.39	12
	17.4	15
	17.41	18
	17.42	13
	17.43	14
	17.44	12
	17.45	11
	17.46	13
	17.47	13
	17.48	16
	17.49	19
	17.5	18
	17.51	18
	17.52	7
	17.53	10
	17.54	17
	17.55	9
	17.56	14
	17.57	17
	17.58	18
	17.59	11
	17.6	15
	17.61	15
	17.62	12
	17.63	10
	17.64	9
	17.65	10
	17.66	17
	17.67	18
	17.68	10
	17.69	11
	17.7	17
	17.71	15
	17.72	13
	17.73	6
	17.74	17
	17.75	11
	17.76	22
	17.77	14
	17.78	14
	17.79	7
	17.8	16
	17.81	11
	17.82	18
	17.83	16
	17.84	11
	17.85	10
	17.86	6
	17.87	7
	17.88	16
	17.89	12
	17.9	12
	17.91	9
	17.92	14
	17.93	10
	17.94	15
	17.95	14
	17.96	10
	17.97	12
	17.98	17
	17.99	15
	18	8
	18.01	15
	18.02	17
	18.03	15
	18.04	17
	18.05	11
	18.06	19
	18.07	10
	18.08	17
	18.09	14
	18.1	12
	18.11	16
	18.12	7
	18.13	11
	18.14	16
	18.15	11
	18.16	14
	18.17	8
	18.18	12
	18.19	13
	18.2	11
	18.21	10
	18.22	9
	18.23	16
	18.24	13
	18.25	10
	18.26	12
	18.27	11
	18.28	11
	18.29	15
	18.3	16
	18.31	10
	18.32	13
	18.33	11
	18.34	12
	18.35	17
	18.36	12
	18.37	11
	18.38	9
	18.39	8
	18.4	12
	18.41	6
	18.42	11
	18.43	11
	18.44	10
	18.45	8
	18.46	15
	18.47	10
	18.48	17
	18.49	18
	18.5	9
	18.51	11
	18.52	7
	18.53	11
	18.54	17
	18.55	5
	18.56	10
	18.57	5
	18.58	8
	18.59	14
	18.6	11
	18.61	9
	18.62	14
	18.63	10
	18.64	12
	18.65	15
	18.66	6
	18.67	13
	18.68	8
	18.69	11
	18.7	17
	18.71	12
	18.72	10
	18.73	16
	18.74	7
	18.75	10
	18.76	11
	18.77	7
	18.78	9
	18.79	9
	18.8	14
	18.81	9
	18.82	12
	18.83	12
	18.84	16
	18.85	16
	18.86	10
	18.87	16
	18.88	13
	18.89	20
	18.9	3
	18.91	7
	18.92	10
	18.93	9
	18.94	8
	18.95	8
	18.96	10
	18.97	9
	18.98	13
	18.99	9
	19	11
	19.01	11
	19.02	10
	19.03	14
	19.04	13
	19.05	8
	19.06	8
	19.07	8
	19.08	8
	19.09	13
	19.1	10
	19.11	9
	19.12	16
	19.13	11
	19.14	9
	19.15	6
	19.16	15
	19.17	9
	19.18	11
	19.19	12
	19.2	19
	19.21	8
	19.22	10
	19.23	7
	19.24	4
	19.25	13
	19.26	8
	19.27	7
	19.28	6
	19.29	12
	19.3	8
	19.31	11
	19.32	15
	19.33	19
	19.34	7
	19.35	10
	19.36	13
	19.37	8
	19.38	4
	19.39	10
	19.4	9
	19.41	11
	19.42	10
	19.43	8
	19.44	16
	19.45	8
	19.46	13
	19.47	15
	19.48	11
	19.49	13
	19.5	9
	19.51	15
	19.52	7
	19.53	7
	19.54	7
	19.55	12
	19.56	6
	19.57	9
	19.58	13
	19.59	11
	19.6	3
	19.61	6
	19.62	8
	19.63	10
	19.64	8
	19.65	9
	19.66	14
	19.67	4
	19.68	11
	19.69	5
	19.7	9
	19.71	15
	19.72	13
	19.73	8
	19.74	4
	19.75	8
	19.76	6
	19.77	10
	19.78	3
	19.79	5
	19.8	7
	19.81	12
	19.82	6
	19.83	12
	19.84	11
	19.85	5
	19.86	10
	19.87	6
	19.88	9
	19.89	7
	19.9	8
	19.91	8
	19.92	8
	19.93	16
	19.94	8
	19.95	11
	19.96	8
[truncated: 2,099 more rows]

[truncated: 37 more sheets: Figure 3j, Figure 4c, Figure 4d, Figure 4e, Figure 4f, Figure 4l, Figure 5b, Figure 5c, Figure 5e, Figure 5f, Figure 5h, Figure 5i, FIgure 6a, Figure 6b, Figure 6c, Figure 6d, Figure 6e, Figure 6f, Figure 6g, Figure 6h …]
